# Supplementary material for: Text-mining forma mentis networks reconstruct public perception of the STEM gender gap in social media
Source: PeerJ Comput Sci. 2020 Sep 14;6:e295. doi: 10.7717/peerj-cs.295 (PMC7924458; doi:10.7717/peerj-cs.295)
Supplement: Supplemental Information 2 — Current Twitter policies do not allow any sharing of tweets in raw formats but rather make it possible to share tweet IDs which, when reconstituted, can enable replication of the results reported in this study. [file peerj-cs-06-295-s002.txt]

1182229261144461312
1182229206337540097
1182228542773452800
1182228021643763712
1182226830817935360
1182226815299067907
1182225352653000704
1182225078441988096
1182224863790075904
1182224778062635009
1182224100191883264
1182223954313764864
1182223650826723328
1182221780976652289
1182220740474626048
1182220713626877952
1182219543630008320
1182219362108952576
1182218960256659457
1182218725174530049
1182218208851349506
1182216814476087296
1182215222746124288
1182214767211110401
1182214665771896832
1182214089420001280
1182213998579720192
1182212718197182464
1182212514416926720
1182212478287130624
1182211863330922497
1182211497260453889
1182211051313680384
1182210738296897537
1182210625629499392
1182210622659944448
1182210488488398849
1182209176916955137
1182208920602980352
1182208089019355141
1182207735338868737
1182207368987316224
1182207252159033344
1182207245603524608
1182206254799884288
1182206106640306177
1182205429721387011
1182204793223340032
1182204682632085504
1182204117566947331
1182203985979215872
1182202246957862912
1182202188648583168
1182202126778486786
1182201888059600897
1182201525860519936
1182200160245473282
1182199364124631041
1182198882014568451
1182198517923663872
1182197742938009600
1182196076230696961
1182194797215277056
1182194657780011014
1182193584960876544
1182193545576210433
1182193504434425856
1182193444858392576
1182193150460383233
1182192478075719680
1182192298869886976
1182191042654695424
1182190308060286976
1182189897509146624
1182189888361435136
1182189843008380928
1182189655887884288
1182189573532786688
1182189465512660992
1182189235891245057
1182189221525651457
1182189206581460995
1182189086351745030
1182188944877871104
1182188674819248128
1182188196458881024
1182188132655095808
1182187747257262083
1182187667976527873
1182185139192750080
1182184862746320896
1182184789882875904
1182183367665569793
1182183288665866240
1182183050827968512
1182182308541091840
1182181925982756865
1182181870886363137
1182181819602673664
1182181700702543872
1182181577457115136
1182181032520499201
1182180911837777925
1182180850936381440
1182180649022758912
1182180489127329792
1182179454728228864
1182179415876423680
1182179017631453185
1182179015676682241
1182176627708571648
1182176022822817792
1182176015688306688
1182174348158914560
1182173668362850304
1182173327160295424
1182173116027428867
1182172770484064256
1182171024172797954
1182170621205188609
1182170261052936192
1182170129062334465
1182169727138856962
1182169646146969600
1182168696250359809
1182168605183631360
1182168470135410689
1182168035513077761
1182167348721127424
1182166960840286208
1182166922797965313
1182166385981566977
1182166235447996417
1182164233762549760
1182164139252187136
1182163970016382976
1182163845323902976
1182163690910470144
1182163491207168001
1182162934027427840
1182162372393340928
1182162325681270785
1182161672372412416
1182161286114762752
1182161250714882048
1182160675692376064
1182160198879895552
1182160191086825473
1182159799632285697
1182159656392826880
1182159059325194241
1182159035136708609
1182158811248971776
1182158296075010049
1182157478395465728
1182156622728253441
1182156546693840896
1182156358411415557
1182156214446116866
1182155882446106624
1182155543105998848
1182155423710957574
1182154420865441793
1182154417400889344
1182153788108488706
1182152636688142336
1182152465036271616
1182151910075314176
1182151463872733184
1182151276500377600
1182150781362933760
1182150684252098561
1182149969270185985
1182149761454899200
1182149661764784130
1182149596719435777
1182149552255537152
1182149036159184898
1182148463275831296
1182148371399639041
1182146504020172802
1182146248746455041
1182146005384347648
1182145277987303424
1182144484571848704
1182144393823715329
1182142924706009088
1182142401457995776
1182142355643744258
1182141426076995585
1182141096949764097
1182140648364875776
1182140525039587328
1182138054762319872
1182137887954886656
1182136811092615168
1182136382753521665
1182136064921624577
1182135554680295424
1182135392130101248
1182134792927809536
1182134503424188416
1182133742774685697
1182133651766677505
1182133411479248896
1182133389433823232
1182132374684913664
1182131749125361665
1182131499837132800
1182131272329650176
1182131223080194048
1182130840358281216
1182130504897662976
1182130258310553602
1182129985160536064
1182129824891981826
1182129672101879810
1182129356220579841
1182127957906776064
1182127908040708096
1182127803560595456
1182127484080443392
1182126643915051008
1182125936474558465
1182125926840176640
1182125730118979584
1182125530717417474
1182125325825785856
1182125113027825665
1182124024379277312
1182122929821278210
1182122064007892992
1182121308236255232
1182121089721421825
1182121072872841217
1182119901890260992
1182119693483536384
1182119109108129792
1182118942694936581
1182118719104983041
1182118198851883009
1182117329573826561
1182117066452586496
1182116105646559233
1182116000084439040
1182114892536406016
1182114339928473600
1182114041906335744
1182113911501443074
1182113817959911424
1182113716659261440
1182113682030874625
1182113530683617281
1182113466712088576
1182113406465331202
1182113385766252544
1182113104412344320
1182112383067656194
1182112210203623424
1182112147330854913
1182112097901019136
1182112073301364736
1182110615017406464
1182110176918327298
1182110083393740805
1182109465677455360
1182109423134633986
1182108516204589057
1182108486169223168
1182108456553259008
1182107651699724288
1182106039019159552
1182105969540681731
1182104803415072769
1182104592731054081
1182104529858416642
1182103459941748738
1182102105001209857
1182101932422369281
1182101219814313984
1182101078919254017
1182100429254975488
1182100077109755905
1182099933782056961
1182099658216214528
1182098896409038848
1182098590786826241
1182098471270125569
1182097903248121857
1182097570182701056
1182096856014307328
1182096767350763520
1182096729828659200
1182095581386285059
1182095333637136384
1182094952861274113
1182094949732495361
1182094931474571264
1182094781289123840
1182094614662008832
1182094551315447808
1182094333090160640
1182094274705465345
1182093945964236800
1182093784743632896
1182093603079778309
1182093448892956672
1182093442618396673
1182093265916567552
1182093169288192002
1182093169208496134
1182093030851039233
1182092943454195712
1182092539823874048
1182092539026952192
1182092237993316352
1182092224445796354
1182091675767889921
1182091401250660352
1182091340953346048
1182091150154457088
1182091097411063813
1182091054415302656
1182090981275045889
1182090922856796160
1182090902749241346
1182090759517933568
1182090524485775360
1182090488742068224
1182090179311357952
1182090097354792965
1182089890793738241
1182089687193620480
1182089615307673601
1182089566653751307
1182089515629826048
1182089146795352064
1182088829513146368
1182088713016356864
1182088636101255169
1182088116749967362
1182087698187571202
1182087043955986433
1182087025849245697
1182087017678528512
1182086882433196033
1182086592514740224
1182086478312157184
1182086203216187397
1182085755088375808
1182084985093791744
1182084492820914176
1182084409912184832
1182084409907798017
1182084034681327617
1182083677305487360
1182083567050006528
1182083394148147201
1182082988491857920
1182082965435768833
1182082941582794752
1182081524969148416
1182081419616628736
1182081101449220096
1182080990929457153
1182080894493966337
1182080750146990080
1182080684124524550
1182080481032056832
1182080320474140672
1182079664715698176
1182078565099028481
1182078078006095873
1182078001619431424
1182077752477966336
1182077748082302981
1182077375724609536
1182077045888753664
1182077043250384896
1182223370194214912
1182207318328561664
1182206632559816705
1182201525743050752
1182186799084556288
1182172382418657280
1182169876145684480
1182162627541241856
1182140424464416769
1182130613974794240
1182129672101879810
1182051907407237120
1182043200128614400
1182028619075465217
1182026606656851968
1182021671571591173
1182013635570339840
1182013271244759040
1182010085779869697
1181990429480239104
1181961340979744772
1181961037840621568
1181949057012551681
1181942157663510528
1181940098599968768
1181936769731682310
1181936397571231747
1181935684459913216
1181929235398762496
1181926063720534016
1181919469863501824
1181917399546830848
1181911515068157952
1181910744360718336
1181910430593273857
1181906535317852160
1181905397851930624
1181902407455903745
1181898051973271552
1181894241510756355
1181891392647204864
1181871064638480385
1181839970513764353
1181834128980926464
1181823475578597376
1181803561451245569
1181803253438148609
1181766985916416000
1181763878734176257
1181758705412509697
1181722599341998082
1181715413916274688
1181703529255194624
1181703527078363136
1181698789838643207
1181694531374342150
1181692366253694976
1181691408173940738
1181684456945418240
1181665199104770048
1181665180729696257
1181664163191382016
1181656618989166592
1181652090634084352
1181647749332242432
1181641884319371264
1181641623907848192
1181641188710989824
1181640422629744640
1181640172993204224
1181640017392754688
1181639562902290432
1181639351396192263
1181639230650494976
1181633348386611201
1181633148305727492
1181629664386850816
1181619705439637504
1181619496957730823
1181615239588188160
1181609420704374790
1181603884780924930
1181600194238001153
1181594985549852672
1181594088317083648
1181592629148037123
1181590687923544064
1181585383697584129
1181585297873817601
1181573563473698817
1181565473349128193
1181564912927203328
1181563358539141120
1181544316579336192
1181542728334753792
1181533116042747904
1181517204082302976
1181479510606336001
1181475379615354881
1181440588517974017
1181439606010466304
1181437619168636930
1181425625095127040
1181353491605999617
1181351439173656577
1181350385128280064
1181333060354105344
1181326363908874240
1181315847954059266
1181300230601375744
1181284815028383744
1181276771393527808
1181249965579997184
1181246606617829378
1181240796697243649
1181182318205132800
1181163879432249346
1181153389679448067
1181144616676007938
1181142464544919553
1181140370161315840
1181138343469277185
1181135224094302208
1181123092040634368
1181100609606488066
1181084034862063616
1181079203552231425
1181079020563095554
1181073810339971072
1181026543960764417
1181013277557579776
1180986349882658816
1180963651223719937
1180910618938892289
1180889770345414658
1180830736431112192
1180820631530680320
1180768473506549760
1180760488495460352
1180696868126375936
1180658665818394625
1180629280616783873
1180622450448576514
1180583949531107333
1180569773660344321
1180565827000553472
1180557521171468289
1180535713252728832
1180520613057835014
1180501549438636034
1180501149599899648
1180500898025496576
1180489316117532672
1180485317431832576
1180483535892705280
1180480859939328000
1180477068984770560
1180469474178281472
1180460318255980544
1180411358103457793
1180342571094011904
1180333628116623360
1180325495826726912
1180303876349546496
1180273691675906048
1180251711308357633
1180241185652252672
1180218613535592448
1180217238432952321
1180214795921870848
1180214729962348545
1180210226689171457
1180209435114737665
1180204247289339908
1180188551759179776
1180188166445260801
1180180856708780035
1180180611631325184
1180178189756354560
1180171116930842624
1180158888164937731
1180143067476742144
1180118406235865088
1180114096332660736
1180100505009156101
1180083778812829696
1180076916314902528
1180053201757843456
1180044961229807616
1180034791044997120
1180002039637536770
1179998145817636864
1179979021926440960
1179963730815152128
1179932150738632706
1179927482805444608
1179925700880433152
1179924093258407936
1179922372880670720
1179902210399862784
1179900370535014400
1179898264742703104
1179897110281494528
1179895652081377287
1179882701396090882
1179880664906321920
1179880353911246848
1179879133205147648
1179877775219408896
1179858014704041985
1179846314256818176
1179846231801155584
1179845323390246912
1179841533996089344
1179826042522853376
1179820545627451393
1179817498327371780
1179811359091019776
1179810303942549504
1179805779093856263
1179805230067851264
1179773573193457665
1179770714813030401
1179763296850923520
1179758918890921986
1179756084732538889
1179755971184414720
1179742984981635074
1179690307811713024
1179687646563618816
1179685016273592320
1179671946092515328
1179661626334679042
1179660859943067649
1179660578069057537
1179657921279512578
1179649563507990528
1179647070371758080
1179585788645801984
1179577307708702720
1179565936501755904
1179517047774089216
1179508355058077696
1179496641818251266
1179482537850281985
1179477813554040832
1179473154902761478
1179471254165671936
1179462817541427202
1179456357151526912
1179441653536497664
1179429071891111938
1179427252817276928
1179415412863315971
1179394950892531721
1179373037701025796
1179371679438516225
1179348156947062790
1179345891314020353
1179324214622314496
1179274988781735938
1179237221737607174
1179164336301887489
1179151427215642624
1179148796242079748
1179147772991328257
1179147699368710145
1179144614550413312
1179142694603575296
1179142200677945344
1179141451004796928
1179136471313371147
1179129424706453504
1179127581070766080
1179127466138324992
1179126750409674752
1179124129137606658
1179106109497516040
1179102425950511104
1179093921437306880
1179064881615642625
1179064466740252673
1179061590504558592
1179056249616228353
1179038009867395073
1179032003943059456
1179027599701544965
1179011855932690435
1178998425028890624
1178992631390654464
1178992209435250693
1178988964985876482
1178972914898669568
1178970622292041731
1178957727344685058
1178948920514355201
1178941478187479040
1178935708213493760
1178924676137066497
1178923229450252288
1178897330688417793
1178897328339447809
1178881862267219969
1178833490806050816
1178827350223405056
1178825124864282626
1178824529361039360
1178818485465444357
1178816819819249664
1178816814236782595
1178776420526546951
1178770221001261062
1178767475468582913
1178765942442119169
1178756721109544960
1178754165218185217
1178753357722394626
1178750618934099968
1178742920557543425
1178738022814273537
1178730548472233984
1178718753275596801
1178716466826350592
1178704767176073218
1178698251350003714
1178698183440060416
1178695889642278913
1178692245328977921
1178680749148557312
1178680515374784513
1178680371522617345
1178679226096082945
1178679007669358592
1178678599517425664
1178668529312321538
1178666403358035968
1178665863509135361
1178659047916163074
1178654979772633088
1178647020141256704
1178642643447767040
1178639538572480512
1178633175834095616
1178628557200908289
1178621233551810560
1178621126639005702
1182331359643262976
1182331253418278919
1182331238364770305
1182331082819006469
1182331035779878913
1182330404042346503
1182330318243745794
1182330242758610945
1182330231421640704
1182330190719942656
1182329977339092994
1182329605799198722
1182329468054056965
1182329193046200324
1182329060636028929
1182328736911220736
1182328722113863683
1182328536188821505
1182328423701630976
1182328320467161089
1182328166389620736
1182327961254420480
1182327878815506433
1182327590649884672
1182327506113896448
1182327380045631489
1182327125564510209
1182327098280697856
1182326288662630404
1182326235411750912
1182326230915452929
1182326095749758976
1182325915168182273
1182325864567955458
1182325837972099072
1182325682799546371
1182325635403993091
1182325545448693760
1182325399403073536
1182325175532052483
1182325004228276224
1182324881792405504
1182324795721109510
1182324771859640321
1182324320284004352
1182324128717524992
1182324128671522819
1182323962367246337
1182323905526190086
1182323868469477376
1182323713108107265
1182323710902050818
1182323588805857280
1182323351559315462
1182323266721140737
1182323204754481153
1182323002144382976
1182322823638982657
1182322416128790528
1182322402434396161
1182322257592487936
1182322119637688320
1182322065254354951
1182321920743747584
1182321619089461249
1182321424645677057
1182321334598152192
1182321310120198144
1182321200799899648
1182321137902063617
1182320410118914049
1182320208897286144
1182320135446548480
1182320065913540609
1182319894450360323
1182319869733285894
1182318856997605378
1182318567670321153
1182317790289641473
1182317529357852672
1182317491424497665
1182317468800430081
1182317355520708608
1182317275669569536
1182317197156327430
1182317074124853249
1182317063685263360
1182316953035128832
1182316818343563265
1182316794952011778
1182316291253768192
1182315942178676736
1182315905512038401
1182315874797015041
1182315313154658304
1182315235031617536
1182315224499707904
1182314877416853504
1182314772844486656
1182314758898405378
1182314685074264064
1182314637292969985
1182314298137333761
1182314172438208512
1182313917349015553
1182313896947961856
1182313766412783616
1182313712499081216
1182313473381822465
1182313409225920518
1182313387235131393
1182313073346060288
1182312881544667136
1182312641949306881
1182312512085090306
1182312329246986241
1182312300147023874
1182312256731848704
1182311814744432641
1182311609936547852
1182311528424464387
1182311515245821952
1182311261704540167
1182311162651627522
1182311033911889920
1182310874201182209
1182310694626172928
1182310485829533699
1182310410290176005
1182310321610002432
1182310230534868992
1182310223563935746
1182310179825696778
1182310166362017793
1182310049085034498
1182309854989422594
1182309812727627780
1182309754443620354
1182309680351199232
1182309485051813888
1182309109883912194
1182308885236981761
1182308512803823617
1182308450921005056
1182308431149092869
1182308247753101313
1182307737239277568
1182306058875916290
1182305973001547782
1182305863098339328
1182305619489021954
1182305474646929408
1182305460629565440
1182305061319385088
1182304994801766401
1182304952175202305
1182304755634364416
1182304496552038400
1182304458333536256
1182304209586274304
1182303731657904128
1182303105523814400
1182303083516301312
1182302737054228491
1182302658239090689
1182302444623204354
1182302418291363840
1182302357301936128
1182302034034343936
1182301712155058177
1182301339063394305
1182301044665147393
1182301024930787331
1182301008891973633
1182300883624890368
1182300834014617600
1182299294172405760
1182299010192805888
1182298736871051269
1182298691824164867
1182298553877696512
1182298517118824448
1182298511402061831
1182298480007684097
1182298451394072578
1182298408163450880
1182298288327929856
1182298002054172672
1182297983859249152
1182297887281160192
1182297861033209858
1182297651431260162
1182297518736105483
1182297503712137218
1182297174752845824
1182297045970952194
1182296904966774786
1182296875950436354
1182296486668832770
1182296364987879425
1182296300659892224
1182295976326893569
1182295673271701505
1182295602048184320
1182295423148539905
1182295379498471424
1182294914178134016
1182294869747945472
1182294778026889218
1182294771739611138
1182294718585200640
1182294715183427585
1182294701027840000
1182294681977118727
1182294222440992770
1182294210008903680
1182294053540581380
1182293983755689985
1182293790683488256
1182293746936889344
1182293611762851840
1182293341632942080
1182293325073784833
1182292945908559873
1182292884785004546
1182292431024209922
1182292371620405255
1182291902797897729
1182291736384737280
1182291549247414273
1182291536156848128
1182291473057927169
1182291436651331586
1182290913021661185
1182290883485589504
1182290844117848064
1182290585467551744
1182290338641252352
1182290294420754435
1182290195057655808
1182290024840212482
1182289981282406400
1182289871882379266
1182289505438466048
1182289335980367877
1182288674660257792
1182288636240433152
1182288611464622080
1182287834893475841
1182287211716325377
1182287163632865287
1182286828893884431
1182286779203964928
1182286585552887809
1182286288818446337
1182286016188567553
1182285921795936257
1182285521328001025
1182285508157886464
1182285404050997248
1182285319749672962
1182285289336819712
1182285090514243589
1182285084134694913
1182285059790950401
1182285007810912256
1182284953071095809
1182284715287568390
1182284710765985792
1182284668332335108
1182284619523211265
1182284446298324995
1182284349502345227
1182284136335044610
1182284131012677639
1182284018932305920
1182283892914565123
1182283442916134913
1182283404152381447
1182283401321164802
1182283319469379589
1182283027910729729
1182283012316307457
1182282725065216000
1182282600578199553
1182282399943725057
1182282276454981633
1182282255986827264
1182282187292528641
1182282181944774659
1182282081709232129
1182282073278689283
1182282063036239872
1182281841849589762
1182281688480702464
1182281370682318850
1182281082122706945
1182280984051535875
1182280977265156098
1182280889587425282
1182280579838074880
1182280273951694850
1182280204493963270
1182280120813461504
1182280032858906626
1182279953565585409
1182279717585588226
1182279692440739840
1182279570776608768
1182279391524642818
1182279053702844417
1182279052159270917
1182278903953526784
1182278375756505088
1182278214640705536
1182278047493509121
1182277609637453826
1182276168667430912
1182275842451206144
1182274792289898497
1182274588148936704
1182274587184242689
1182274373622870016
1182273802966896640
1182273573895000064
1182273469553283073
1182273120117366784
1182272321568071681
1182272320070537219
1182272319760343042
1182272313183686656
1182272168127860741
1182271385521000448
1182270959228772352
1182270827133390849
1182270535834710016
1182270203247386624
1182269524608987138
1182269494082887684
1182269403385061377
1182269401837559808
1182269188846567424
1182269069564743681
1182268650243448833
1182268619700539392
1182268509042171905
1182268220562182145
1182268142053134342
1182268073493061639
1182267825689370624
1182267397081722880
1182267223257292800
1182266133354668033
1182265923622887430
1182265601491980288
1182264975009681408
1182264801084542976
1182264658549526529
1182264643458387968
1182263896222162944
1182263794413780992
1182263251305811973
1182262965619318785
1182262383479345154
1182261956381675520
1182261745890578432
1182261602248212480
1182261141122277376
1182261115595702273
1182260162691776517
1182260113383596034
1182259584150446083
1182259468450586624
1182259023703347201
1182258662925946880
1182258316887695361
1182258234217943041
1182258227788107777
1182257992537907201
1182257170546663424
1182257156705472512
1182256990682263552
1182256970730016768
1182256964283305986
1182256915927228418
1182256767805190146
1182256660108234752
1182256543414272000
1182256477903437824
1182256216896135169
1182255949878304769
1182255725948604416
1182255710265991173
1182255457475448832
1182255238226616325
1182254957854167044
1182254575203618818
1182253724275744768
1182253276345045001
1182253120837050369
1182253096669343744
1182252683371134981
1182252451208015872
1182252367959482368
1182251166199095297
1182250592229572608
1182250400956715009
1182250072458829829
1182250000878915584
1182249834616672262
1182249805772398592
1182249685404258306
1182249610074611712
1182249549647056896
1182249390469255170
1182249054031536128
1182248902474510336
1182248668583415809
1182247728149073920
1182247182046380032
1182246488312811527
1182246087609982982
1182245839986679809
1182245601523712002
1182244932658040832
1182244756493148160
1182243823734460416
1182243395013664768
1182243030981435392
1182242908209942529
1182242857790386182
1182242737896251392
1182242625291771904
1182241690045812736
1182241482717241344
1182241437657784320
1182240823615860737
1182240638290427906
1182240368374538246
1182239508173074432
1182323459873001472
1182319225580539904
1182311001078865920
1182309488432500736
1182309488092700672
1182284361690943489
1182283443964727296
1182232920624390144
1182223370194214912
1182207318328561664
1182206632559816705
1182201525743050752
1182186799084556288
1182172382418657280
1182169876145684480
1182162627541241856
1182140424464416769
1182130613974794240
1182129672101879810
1182051907407237120
1182043200128614400
1182028619075465217
1182026606656851968
1182021671571591173
1182013635570339840
1182013271244759040
1182010085779869697
1181990429480239104
1181961340979744772
1181961037840621568
1181949057012551681
1181942157663510528
1181940098599968768
1181936769731682310
1181936397571231747
1181935684459913216
1181929235398762496
1181926063720534016
1181919469863501824
1181917399546830848
1181911515068157952
1181910744360718336
1181910430593273857
1181906535317852160
1181905397851930624
1181902407455903745
1181898051973271552
1181894241510756355
1181891392647204864
1181871064638480385
1181839970513764353
1181834128980926464
1181823475578597376
1181803561451245569
1181803253438148609
1181766985916416000
1181763878734176257
1181758705412509697
1181722599341998082
1181715413916274688
1181703529255194624
1181703527078363136
1181698789838643207
1181694531374342150
1181692366253694976
1181691408173940738
1181684456945418240
1181665199104770048
1181665180729696257
1181664163191382016
1181656618989166592
1181652090634084352
1181647749332242432
1181641884319371264
1181641623907848192
1181641188710989824
1181640422629744640
1181640172993204224
1181640017392754688
1181639562902290432
1181639351396192263
1181639230650494976
1181633348386611201
1181633148305727492
1181629664386850816
1181619705439637504
1181619496957730823
1181615239588188160
1181609420704374790
1181603884780924930
1181600194238001153
1181594985549852672
1181594088317083648
1181592629148037123
1181590687923544064
1181585383697584129
1181585297873817601
1181573563473698817
1181565473349128193
1181564912927203328
1181563358539141120
1181544316579336192
1181542728334753792
1181533116042747904
1181517204082302976
1181479510606336001
1181475379615354881
1181440588517974017
1181439606010466304
1181437619168636930
1181425625095127040
1181353491605999617
1181351439173656577
1181350385128280064
1181333060354105344
1181326363908874240
1181315847954059266
1181300230601375744
1181284815028383744
1181276771393527808
1181249965579997184
1181246606617829378
1181240796697243649
1181182318205132800
1181163879432249346
1181153389679448067
1181144616676007938
1181142464544919553
1181140370161315840
1181138343469277185
1181135224094302208
1181123092040634368
1181100609606488066
1181084034862063616
1181079203552231425
1181079020563095554
1181073810339971072
1181026543960764417
1181013277557579776
1180986349882658816
1180963651223719937
1180910618938892289
1180889770345414658
1180820631530680320
1180768473506549760
1180760488495460352
1180696868126375936
1180658665818394625
1180629280616783873
1180622450448576514
1180583949531107333
1180569773660344321
1180565827000553472
1180557521171468289
1180535713252728832
1180520613057835014
1180501549438636034
1180501149599899648
1180500898025496576
1180489316117532672
1180485317431832576
1180483535892705280
1180480859939328000
1180477068984770560
1180469474178281472
1180460318255980544
1180411358103457793
1180342571094011904
1180333628116623360
1180325495826726912
1180303876349546496
1180273691675906048
1180251711308357633
1180241185652252672
1180217238432952321
1180214795921870848
1180214729962348545
1180210226689171457
1180209435114737665
1180204247289339908
1180188551759179776
1180188166445260801
1180180856708780035
1180180611631325184
1180178189756354560
1180171116930842624
1180158888164937731
1180143067476742144
1180118406235865088
1180114096332660736
1180100505009156101
1180083778812829696
1180076916314902528
1180053201757843456
1180044961229807616
1180034791044997120
1180002039637536770
1179998145817636864
1179979021926440960
1179963730815152128
1179932150738632706
1179927482805444608
1179925700880433152
1179924093258407936
1179922372880670720
1179902210399862784
1179900370535014400
1179898264742703104
1179897110281494528
1179895652081377287
1179882701396090882
1179880664906321920
1179880353911246848
1179879133205147648
1179877775219408896
1179858014704041985
1179846314256818176
1179846231801155584
1179845323390246912
1179841533996089344
1179826042522853376
1179820545627451393
1179817498327371780
1179811359091019776
1179810303942549504
1179805779093856263
1179805230067851264
1179773573193457665
1179770714813030401
1179763296850923520
1179758918890921986
1179756084732538889
1179755971184414720
1179742984981635074
1179690307811713024
1179687646563618816
1179685016273592320
1179671946092515328
1179661626334679042
1179660859943067649
1179660578069057537
1179657921279512578
1179649563507990528
1179647070371758080
1179585788645801984
1179577307708702720
1179565936501755904
1179517047774089216
1179508355058077696
1179496641818251266
1179482537850281985
1179477813554040832
1179473154902761478
1179471254165671936
1179462817541427202
1179456357151526912
1179441653536497664
1179429071891111938
1179427252817276928
1179415412863315971
1179394950892531721
1179348156947062790
1179345891314020353
1179324214622314496
1179274988781735938
1179237221737607174
1179164336301887489
1179151427215642624
1179148796242079748
1179147772991328257
1179147699368710145
1179144614550413312
1179142694603575296
1179142200677945344
1179141451004796928
1179136471313371147
1179129424706453504
1179127581070766080
1179127466138324992
1179126750409674752
1179124129137606658
1179106109497516040
1179102425950511104
1179093921437306880
1179064881615642625
1179064466740252673
1179061590504558592
1179056249616228353
1179038009867395073
1179032003943059456
1179027599701544965
1179011855932690435
1178998425028890624
1178992631390654464
1178992209435250693
1178988964985876482
1178970622292041731
1178948920514355201
1178941478187479040
1178923229450252288
1178824529361039360
1178816819819249664
1178776420526546951
1178770221001261062
1178767475468582913
1178765942442119169
1178756721109544960
1178754165218185217
1178753357722394626
1178750618934099968
1178742920557543425
1178738022814273537
1178730548472233984
1178718753275596801
1178716466826350592
1178704767176073218
1178698251350003714
1178698183440060416
1182705832472891393
1182705688193179651
1182705606618177536
1182705553002377216
1182705545536589826
1182705517069848576
1182705438611197954
1182705434215567361
1182705147094491136
1182704994497302529
1182704948653494272
1182704946451550209
1182704846656270339
1182704821553520645
1182704787130699776
1182704585778941957
1182704492824989697
1182704065458737152
1182703800760651778
1182703710922792961
1182703466864611334
1182703173930246145
1182703125397999617
1182702674271039488
1182702618734481410
1182702373552173061
1182702256300253184
1182702211891113984
1182701956780961792
1182701752723922944
1182701670607785986
1182701657915842564
1182701657253142528
1182701448112627715
1182701174081896451
1182701082214125568
1182700824071245824
1182700648950882304
1182700546857160704
1182700502389317632
1182700438719778816
1182700415831494656
1182700339998285824
1182700165226024966
1182700004449775617
1182699862300790784
1182699799033864194
1182699764917460992
1182699472901550080
1182699398435917824
1182699379540578306
1182699210593976322
1182699180390789120
1182699022454272003
1182698953290194944
1182698864790233088
1182698862873665544
1182698699979448322
1182698577719648256
1182698438028189697
1182698427462717441
1182697785310765056
1182697731112001536
1182697726779297792
1182697519010201608
1182697316303671296
1182697257713438720
1182697249345810432
1182696904024559616
1182696882486808576
1182696797388660736
1182696776194777089
1182696551971479552
1182696296982990849
1182696286610477061
1182696181362618368
1182696142179463169
1182696134063484928
1182696045928734720
1182695578649665542
1182695537809735685
1182695412206931971
1182695380208607232
1182695376316448769
1182695329025744899
1182695244623699968
1182695162188836865
1182695119989989378
1182695086368284672
1182695075073183747
1182694963089498114
1182694917690314753
1182694889596870656
1182694820659257344
1182694721384337408
1182694546343247873
1182694525703200768
1182694468283027457
1182694321734201354
1182694308001927169
1182693889498587136
1182693842425769984
1182693830761467910
1182693768354549766
1182693551169245184
1182693091951742976
1182692887395471363
1182692633384230912
1182692629760348161
1182692499359522822
1182692403725004801
1182692336163282944
1182692277531136000
1182692139815374855
1182692120299110400
1182692105505914886
1182691958961180672
1182691460744802304
1182691315189997570
1182691136470765571
1182691100223508480
1182691098239684610
1182690988021731328
1182690986553683968
1182690850578391042
1182690487943254016
1182690375372279808
1182690369798115330
1182690290181820417
1182690067573329920
1182690005258588160
1182689918004400128
1182689763616124928
1182689508174774274
1182689326758580225
1182689253697961987
1182689167047680000
1182689119211679749
1182689102166147072
1182688591031476224
1182688586619068417
1182688579329449985
1182688435137667072
1182688396533288960
1182688351637389313
1182688342007255041
1182688310080217088
1182688203175682049
1182688093222117376
1182688076096778241
1182688003442929664
1182687777927942144
1182687738971201536
1182687636969926657
1182687550219210752
1182687305686892544
1182687304751767553
1182687303245926402
1182687300364275712
1182687208672620544
1182687191656554496
1182687138753761288
1182687106092687360
1182687072919924737
1182687064879435781
1182686802018295808
1182686572409425927
1182686428502908930
1182686313549615105
1182686297166663682
1182686296977956865
1182686245991964674
1182686238903619584
1182686069030096897
1182686004584603649
1182685455277416448
1182685287526342659
1182685179359289344
1182684860298780672
1182684859208273920
1182684824697495557
1182684808083841025
1182684761367744512
1182684621357637638
1182684405040603140
1182684346559254528
1182684235192307713
1182684079302594564
1182684062340861952
1182683872523407361
1182683713886404609
1182683643761831937
1182683601269379073
1182683412378914816
1182683347450941440
1182683233370214406
1182683202122584069
1182683118752423936
1182683077195137024
1182683065782374400
1182683050154573829
1182683000489811969
1182682925445320706
1182682804200624128
1182682781190631424
1182682762047885313
1182682674198122496
1182682529360498689
1182682477028089857
1182682413660561410
1182681738176282626
1182681603555897344
1182681597809700864
1182681540133867521
1182681533779447820
1182681212457893888
1182681201640800256
1182681111001993216
1182681036486053888
1182680881992998913
1182680685728976897
1182680641583886338
1182680636122906624
1182680511275249665
1182679866224922624
1182679807819243520
1182679750722101250
1182679640634036230
1182679232910184448
1182678453629476866
1182678432942972928
1182678428916617216
1182678379004420096
1182677861452406785
1182677463341469697
1182677158134767622
1182676915087433729
1182676792588546048
1182676351838572544
1182676203515367424
1182675963932565504
1182675712068726784
1182675685908852736
1182675660579491840
1182675562650886147
1182675529922732032
1182675505763540993
1182675279736705025
1182675269594824710
1182675226670186496
1182675144587784192
1182674924483170304
1182674869797961729
1182674732593881093
1182674648577667073
1182674396344913921
1182674320029405184
1182674090676674562
1182673973018071045
1182673932362698753
1182673913190539264
1182673902226608128
1182673843011358721
1182673465733718017
1182672931173748736
1182672716240957440
1182672601455484928
1182672564226842624
1182672538066935809
1182672492067987463
1182672322240663553
1182672269220298753
1182672220365246464
1182672205437526017
1182672204640600064
1182672077599445000
1182671955692081152
1182671935316152320
1182671893490524162
1182671788892930053
1182671734476083200
1182671640234205188
1182671529995395073
1182671471790972930
1182671452245348352
1182671429034283008
1182671298700500998
1182671083062910978
1182671066239397888
1182670729357058048
1182670652165296129
1182670540580020225
1182670133631827969
1182670102384304129
1182669851057446915
1182669759458009088
1182669720560001024
1182669435766747137
1182669217004511238
1182668776854175745
1182668727369846787
1182668519277846530
1182668457080434688
1182667896482349056
1182667780291780608
1182667757646680065
1182667753456623616
1182667704320364546
1182667391442006016
1182667258881069058
1182667189670891523
1182666886028378117
1182666632075923458
1182666559183081472
1182666543118860291
1182666517449760775
1182666510835372033
1182666418921398274
1182666394271440896
1182665945149575168
1182665938853859330
1182665898055872512
1182665889168199682
1182665780065951745
1182665491485208577
1182665479787290624
1182665458832547845
1182665381653221376
1182664838931189763
1182664794417123328
1182664782870171650
1182664773055463429
1182664765837074433
1182664736552443904
1182664699453853696
1182664419316248576
1182664374324023296
1182664216588804096
1182664067753938947
1182664065203740672
1182663994567512064
1182663938225442816
1182663862346223616
1182663520711839749
1182663411890610181
1182663350506921984
1182663304235405313
1182662936243900417
1182662896578379776
1182662560056823809
1182661999546830850
1182661959054974978
1182661953304629251
1182661685976412163
1182661538253037568
1182661511816318976
1182661370908688385
1182661229690675202
1182661112317104128
1182660984642646018
1182660922378260480
1182660916090986497
1182660848977879040
1182660726122516480
1182660469837963264
1182660413835698179
1182660411365171208
1182660382525145088
1182660350711390208
1182660329123258371
1182660199808679938
1182660198789464064
1182660119533936642
1182659994405261312
1182659944358797314
1182659869347864582
1182659754260402176
1182659752565841920
1182659659813003265
1182659523078692864
1182659448629841925
1182659377515454466
1182659134979629056
1182659010006323201
1182658949582950401
1182658881228627968
1182658838496976904
1182658726391615488
1182658440675680257
1182658346962358273
1182658265836130307
1182658153357479936
1182657856115367941
1182657815980236803
1182657718492057600
1182657622538891264
1182657403617206273
1182657348239839233
1182657296536616972
1182657140743389185
1182657118224179200
1182657076490854400
1182656806801285122
1182656567889448960
1182656523333296128
1182656353439047680
1182656199084380162
1182656176527478784
1182656023083081728
1182655941461757952
1182655669205258240
1182655668743860224
1182655587135492098
1182655565853532163
1182655248093061120
1182655236294369280
1182655103712616448
1182654980337131520
1182654743358955521
1182653830649044994
1182653579519238145
1182653275939704834
1182653243350048776
1182653223636631552
1182653071958126597
1182653060058759169
1182652806513086464
1182652387737133060
1182652376253194241
1182652366568480772
1182652347815780354
1182652139308572675
1182651874991890433
1182651606786920448
1182651188782628864
1182650939351670784
1182650933127372803
1182650715535265792
1182650633330913282
1182650542633508864
1182650520978231296
1182650432453169152
1182650076512096257
1182649743572377601
1182649730649788417
1182649652790870018
1182649642170945537
1182649623011311618
1182649596654301185
1182649516354342914
1182649494552416262
1182649420661379073
1182649403804389376
1182649391770931205
1182649248786997248
1182649123859845120
1182648763539738625
1182648566164185088
1182648321963282437
1182648296545882117
1182647797511794688
1182647474911109120
1182647416077590529
1182647343256133635
1182647225567985664
1182647072748490752
1182646794339127297
1182646478864404480
1182646470652170241
1182646253903110145
1182646225180467201
1182646171782864897
1182646085581295618
1182646057374760960
1182646027603578881
1182645925182881792
1182645906233057286
1182645827447250944
1182645707842437120
1182645571753955328
1182645302001582084
1182645230006198272
1182645210687442944
1182644998233157633
1182704910803980289
1182698938488492033
1182696131207352320
1182692365364056066
1182688615178162177
1182686002713972737
1182683850675294208
1182667971749171203
1182665251319439360
1182655389332070401
1182652730705186818
1182646346454622210
1182628777735737344
1182626990282682368
1182626526258454529
1182626521175023619
1182624555203883008
1182624527915855874
1182623297915310080
1182621606625107968
1182620661610618880
1182617214794551296
1182615863687602179
1182615290246520832
1182612972834873344
1182589706602762240
1182589661664940033
1182583942320414720
1182581915238440960
1182579102567583744
1182512841779105795
1182500957071896577
1182498940702191616
1182431882199425030
1182378761074798592
1182365429106241536
1182351694170152961
1182347749339144193
1182333739499753479
1182323459873001472
1182319225580539904
1182311001078865920
1182309488432500736
1182309488092700672
1182284361690943489
1182283443964727296
1182232920624390144
1182223370194214912
1182207318328561664
1182206632559816705
1182201525743050752
1182186799084556288
1182172382418657280
1182169876145684480
1182162627541241856
1182140424464416769
1182130613974794240
1182129672101879810
1182051907407237120
1182043200128614400
1182028619075465217
1182026606656851968
1182021671571591173
1182013635570339840
1182013271244759040
1182010085779869697
1181990429480239104
1181961340979744772
1181961037840621568
1181949057012551681
1181942157663510528
1181940098599968768
1181936769731682310
1181936397571231747
1181935684459913216
1181929235398762496
1181926063720534016
1181919469863501824
1181917399546830848
1181911515068157952
1181910744360718336
1181910430593273857
1181906535317852160
1181905397851930624
1181902407455903745
1181898051973271552
1181894241510756355
1181891392647204864
1181871064638480385
1181839970513764353
1181834128980926464
1181823475578597376
1181803561451245569
1181803253438148609
1181766985916416000
1181763878734176257
1181758705412509697
1181722599341998082
1181715413916274688
1181703529255194624
1181703527078363136
1181698789838643207
1181694531374342150
1181692366253694976
1181691408173940738
1181684456945418240
1181665199104770048
1181665180729696257
1181664163191382016
1181656618989166592
1181652090634084352
1181647749332242432
1181641884319371264
1181641623907848192
1181641188710989824
1181640422629744640
1181640172993204224
1181640017392754688
1181639562902290432
1181639351396192263
1181639230650494976
1181633348386611201
1181633148305727492
1181629664386850816
1181619705439637504
1181619496957730823
1181615239588188160
1181609420704374790
1181603884780924930
1181600194238001153
1181595386617716738
1181594985549852672
1181594088317083648
1181592629148037123
1181590687923544064
1181588073592832000
1181585383697584129
1181585297873817601
1181573563473698817
1181565473349128193
1181564912927203328
1181563358539141120
1181544316579336192
1181542728334753792
1181533116042747904
1181517204082302976
1181479510606336001
1181475379615354881
1181440588517974017
1181439606010466304
1181437619168636930
1181425625095127040
1181353491605999617
1181351439173656577
1181350385128280064
1181333060354105344
1181326363908874240
1181315847954059266
1181300230601375744
1181284815028383744
1181276771393527808
1181249965579997184
1181246606617829378
1181240796697243649
1181182318205132800
1181163879432249346
1181153389679448067
1181144616676007938
1181142464544919553
1181140370161315840
1181138343469277185
1181135224094302208
1181123092040634368
1181100609606488066
1181084034862063616
1181079203552231425
1181079020563095554
1181073810339971072
1181026543960764417
1181013277557579776
1180986349882658816
1180963651223719937
1180910618938892289
1180889770345414658
1180820631530680320
1180768473506549760
1180760488495460352
1180696868126375936
1180658665818394625
1180629280616783873
1180622450448576514
1180583949531107333
1180569773660344321
1180565827000553472
1180557521171468289
1180535713252728832
1180520613057835014
1180501549438636034
1180501149599899648
1180500898025496576
1180489316117532672
1180485317431832576
1180483535892705280
1180480859939328000
1180477068984770560
1180469474178281472
1180460318255980544
1180411358103457793
1180342571094011904
1180333628116623360
1180325495826726912
1180303876349546496
1180273691675906048
1180251711308357633
1180241185652252672
1180217238432952321
1180214795921870848
1180214729962348545
1180210226689171457
1180209435114737665
1180204247289339908
1180188551759179776
1180188166445260801
1180180856708780035
1180180611631325184
1180178189756354560
1180171116930842624
1180158888164937731
1180143067476742144
1180118406235865088
1180114096332660736
1180100505009156101
1180083778812829696
1180076916314902528
1180053201757843456
1180044961229807616
1180034791044997120
1180002039637536770
1179998145817636864
1179979021926440960
1179963730815152128
1179932150738632706
1179927482805444608
1179925700880433152
1179924093258407936
1179922372880670720
1179902210399862784
1179900370535014400
1179898264742703104
1179897110281494528
1179895652081377287
1179891279020351490
1179882701396090882
1179880664906321920
1179880353911246848
1179879133205147648
1179877775219408896
1179858014704041985
1179846314256818176
1179846231801155584
1179845323390246912
1179841533996089344
1179826042522853376
1179820545627451393
1179817498327371780
1179811359091019776
1179810303942549504
1179805779093856263
1179805230067851264
1179773573193457665
1179770714813030401
1179763296850923520
1179758918890921986
1179756084732538889
1179755971184414720
1179742984981635074
1179690307811713024
1179687646563618816
1179685016273592320
1179671946092515328
1179661626334679042
1179660859943067649
1179660578069057537
1179657921279512578
1179649563507990528
1179647070371758080
1179585788645801984
1179577307708702720
1179565936501755904
1179517047774089216
1179508355058077696
1179496641818251266
1179482537850281985
1179477813554040832
1179473154902761478
1179471254165671936
1179462817541427202
1179456357151526912
1179441653536497664
1179429071891111938
1179427252817276928
1179415412863315971
1179394950892531721
1179164336301887489
1179148796242079748
1179147699368710145
1179144614550413312
1179142694603575296
1179142200677945344
1179141451004796928
1179136471313371147
1179129424706453504
1179127581070766080
1179127466138324992
1179093921437306880
1182718530074107907
1182718505776377856
1182718311311691776
1182718231972175872
1182718116821794817
1182718015344906242
1182717826823524352
1182717816971104258
1182717813909262336
1182717776810692608
1182717759681114120
1182717616097546240
1182717611194368000
1182717588415139845
1182717503459299328
1182717420412293120
1182717365051461633
1182717172147077125
1182717133421199360
1182716653072769030
1182716498445586435
1182716475590742023
1182716459799199745
1182716401443901447
1182716285790183424
1182715869035671552
1182715664932446211
1182715541196165122
1182715319648837632
1182715172382593024
1182714859332558848
1182714532025618432
1182714528305430528
1182714517794500609
1182714385833365505
1182714370951921664
1182714323589881857
1182714225267007488
1182714180425502721
1182713948652625921
1182713927068798977
1182713461073162240
1182713427900456961
1182713376956407811
1182713335231307776
1182713165492215813
1182713136052350977
1182713090238025729
1182713070667419648
1182712905718009860
1182712561311125506
1182712421363798017
1182712365151870977
1182712302413537280
1182712118153547777
1182711971256225792
1182711900666118144
1182711790028939265
1182711549288308737
1182711224221356037
1182711125827145729
1182710804581191680
1182710633327808512
1182710498862743552
1182710184650723334
1182710167948935176
1182709987115765761
1182709971823271936
1182709960028905480
1182709950440706049
1182709910947037184
1182709592784027649
1182709526220247041
1182709391151124480
1182709105875673093
1182708954561990658
1182708951005220864
1182708912836894720
1182708896986615809
1182708797787299840
1182708790568857601
1182708720050020355
1182708674864799745
1182708218935558144
1182708125264154624
1182708111058059264
1182707737861513218
1182707649894203393
1182707583091695617
1182707460072603649
1182707270523576320
1182707048431128576
1182706951173607424
1182706943695163392
1182706603306487808
1182706582322180096
1182706375475904512
1182706361706131456
1182706264620621827
1182706256483684354
1182706184718966784
1182705989272952833
1182705832472891393
1182705688193179651
1182705606618177536
1182705553002377216
1182705545536589826
1182705517069848576
1182705438611197954
1182705434215567361
1182705147094491136
1182704994497302529
1182704966395453440
1182704948653494272
1182704946451550209
1182704846656270339
1182704821553520645
1182704787130699776
1182704585778941957
1182704492824989697
1182704065458737152
1182703800760651778
1182703710922792961
1182703466864611334
1182703173930246145
1182703125397999617
1182702674271039488
1182702618734481410
1182702373552173061
1182702256300253184
1182702211891113984
1182701956780961792
1182701752723922944
1182701670607785986
1182701657915842564
1182701657253142528
1182701448112627715
1182701174081896451
1182701082214125568
1182700824071245824
1182700648950882304
1182700546857160704
1182700502389317632
1182700438719778816
1182700415831494656
1182700339998285824
1182700165226024966
1182700004449775617
1182699862300790784
1182699799033864194
1182699764917460992
1182699472901550080
1182699398435917824
1182699379540578306
1182699210593976322
1182699180390789120
1182699022454272003
1182698953290194944
1182698864790233088
1182698862873665544
1182698699979448322
1182698577719648256
1182698438028189697
1182698427462717441
1182697785310765056
1182697731112001536
1182697726779297792
1182697519010201608
1182697316303671296
1182697257713438720
1182697249345810432
1182696904024559616
1182696882486808576
1182696797388660736
1182696776194777089
1182696551971479552
1182696296982990849
1182696286610477061
1182696181362618368
1182696142179463169
1182696134063484928
1182696045928734720
1182695578649665542
1182695537809735685
1182695412206931971
1182695380208607232
1182695376316448769
1182695329025744899
1182695244623699968
1182695162188836865
1182695119989989378
1182695086368284672
1182695075073183747
1182694963089498114
1182694917690314753
1182694889596870656
1182694820659257344
1182694721384337408
1182694546343247873
1182694525703200768
1182694468283027457
1182694321734201354
1182694308001927169
1182693889498587136
1182693842425769984
1182693830761467910
1182693768354549766
1182693551169245184
1182693091951742976
1182692887395471363
1182692633384230912
1182692629760348161
1182692499359522822
1182692403725004801
1182692336163282944
1182692277531136000
1182692139815374855
1182692120299110400
1182692105505914886
1182691958961180672
1182691460744802304
1182691315189997570
1182691136470765571
1182691100223508480
1182691098239684610
1182690988021731328
1182690986553683968
1182690850578391042
1182690487943254016
1182690375372279808
1182690369798115330
1182690290181820417
1182690067573329920
1182690005258588160
1182689918004400128
1182689763616124928
1182689508174774274
1182689326758580225
1182689253697961987
1182689167047680000
1182689119211679749
1182689102166147072
1182688591031476224
1182688586619068417
1182688579329449985
1182688435137667072
1182688396533288960
1182688351637389313
1182688342007255041
1182688310080217088
1182688203175682049
1182688093222117376
1182688076096778241
1182688003442929664
1182687777927942144
1182687738971201536
1182687636969926657
1182687550219210752
1182687305686892544
1182687304751767553
1182687303245926402
1182687300364275712
1182687208672620544
1182687191656554496
1182687138753761288
1182687106092687360
1182687072919924737
1182687064879435781
1182686802018295808
1182686572409425927
1182686428502908930
1182686313549615105
1182686297166663682
1182686296977956865
1182686245991964674
1182686238903619584
1182686069030096897
1182686004584603649
1182685455277416448
1182685287526342659
1182685179359289344
1182684860298780672
1182684859208273920
1182684824697495557
1182684808083841025
1182684761367744512
1182684621357637638
1182684405040603140
1182684346559254528
1182684235192307713
1182684079302594564
1182684062340861952
1182683872523407361
1182683713886404609
1182683643761831937
1182683601269379073
1182683412378914816
1182683347450941440
1182683233370214406
1182683202122584069
1182683118752423936
1182683077195137024
1182683065782374400
1182683050154573829
1182683000489811969
1182682925445320706
1182682804200624128
1182682781190631424
1182682762047885313
1182682674198122496
1182682529360498689
1182682477028089857
1182682413660561410
1182681738176282626
1182681603555897344
1182681597809700864
1182681540133867521
1182681533779447820
1182681212457893888
1182681201640800256
1182681111001993216
1182681036486053888
1182680881992998913
1182680685728976897
1182680641583886338
1182680636122906624
1182680511275249665
1182679866224922624
1182679807819243520
1182679750722101250
1182679640634036230
1182679232910184448
1182678453629476866
1182678432942972928
1182678428916617216
1182678379004420096
1182677861452406785
1182677463341469697
1182677158134767622
1182676915087433729
1182676792588546048
1182676351838572544
1182676203515367424
1182675963932565504
1182675712068726784
1182675685908852736
1182675660579491840
1182675562650886147
1182675529922732032
1182675505763540993
1182675279736705025
1182675269594824710
1182675226670186496
1182675144587784192
1182674924483170304
1182674869797961729
1182674732593881093
1182674648577667073
1182674396344913921
1182674320029405184
1182674090676674562
1182673973018071045
1182673932362698753
1182673913190539264
1182673902226608128
1182673843011358721
1182673465733718017
1182672931173748736
1182672716240957440
1182672601455484928
1182672564226842624
1182672538066935809
1182672492067987463
1182672322240663553
1182672269220298753
1182672220365246464
1182672205437526017
1182672204640600064
1182672077599445000
1182671955692081152
1182671935316152320
1182671893490524162
1182671788892930053
1182671734476083200
1182671640234205188
1182671529995395073
1182671471790972930
1182671452245348352
1182671429034283008
1182671298700500998
1182671083062910978
1182671066239397888
1182670729357058048
1182670652165296129
1182670540580020225
1182670133631827969
1182670102384304129
1182669851057446915
1182669759458009088
1182669720560001024
1182669435766747137
1182669217004511238
1182668776854175745
1182668727369846787
1182668519277846530
1182668457080434688
1182667896482349056
1182667780291780608
1182667757646680065
1182667753456623616
1182667704320364546
1182667391442006016
1182667258881069058
1182667189670891523
1182666886028378117
1182666632075923458
1182666559183081472
1182666543118860291
1182666517449760775
1182666510835372033
1182666418921398274
1182666394271440896
1182665945149575168
1182665938853859330
1182665898055872512
1182665889168199682
1182665780065951745
1182665491485208577
1182665479787290624
1182665458832547845
1182665381653221376
1182664838931189763
1182664794417123328
1182664782870171650
1182664773055463429
1182664765837074433
1182664736552443904
1182664699453853696
1182664419316248576
1182664374324023296
1182664216588804096
1182664067753938947
1182664065203740672
1182663994567512064
1182663938225442816
1182663862346223616
1182663520711839749
1182663411890610181
1182663350506921984
1182663304235405313
1182662936243900417
1182662896578379776
1182662560056823809
1182661999546830850
1182661959054974978
1182661953304629251
1182661685976412163
1182661538253037568
1182661511816318976
1182661370908688385
1182661229690675202
1182661112317104128
1182660984642646018
1182660922378260480
1182660916090986497
1182660848977879040
1182660726122516480
1182660469837963264
1182660413835698179
1182660411365171208
1182660382525145088
1182660350711390208
1182660329123258371
1182660199808679938
1182660198789464064
1182660119533936642
1182659994405261312
1182659944358797314
1182659869347864582
1182659754260402176
1182659752565841920
1182659659813003265
1182659523078692864
1182659448629841925
1182659377515454466
1182659134979629056
1182659010006323201
1182658949582950401
1182658881228627968
1182658838496976904
1182658726391615488
1182658440675680257
1182658346962358273
1182658265836130307
1182658153357479936
1182657856115367941
1182657815980236803
1182657718492057600
1182657622538891264
1182657403617206273
1182657348239839233
1182657296536616972
1182657140743389185
1182657118224179200
1182657076490854400
1182656806801285122
1182656567889448960
1182656523333296128
1182656353439047680
1182656199084380162
1182656176527478784
1182656023083081728
1182655941461757952
1182655669205258240
1182655668743860224
1182655587135492098
1182718381142745088
1182718291091034114
1182717891872989184
1182717690332565504
1182717040404172801
1182716967997841408
1182716465671065600
1182716432074842112
1182715863339798529
1182711575070859264
1182704910803980289
1182698938488492033
1182696131207352320
1182692365364056066
1182688615178162177
1182686002713972737
1182683850675294208
1182667971749171203
1182665251319439360
1182655389332070401
1182652730705186818
1182646346454622210
1182628777735737344
1182626990282682368
1182626526258454529
1182626521175023619
1182624555203883008
1182624527915855874
1182623297915310080
1182621606625107968
1182620661610618880
1182617214794551296
1182615863687602179
1182615290246520832
1182612972834873344
1182589706602762240
1182589661664940033
1182583942320414720
1182581915238440960
1182579102567583744
1182512841779105795
1182500957071896577
1182498940702191616
1182431882199425030
1182378761074798592
1182365429106241536
1182351694170152961
1182347749339144193
1182333739499753479
1182323459873001472
1182319225580539904
1182311001078865920
1182309488432500736
1182309488092700672
1182284361690943489
1182283443964727296
1182232920624390144
1182223370194214912
1182207318328561664
1182206632559816705
1182201525743050752
1182186799084556288
1182172382418657280
1182169876145684480
1182162627541241856
1182140424464416769
1182130613974794240
1182129672101879810
1182051907407237120
1182043200128614400
1182028619075465217
1182026606656851968
1182021671571591173
1182013635570339840
1182013271244759040
1182010085779869697
1181990429480239104
1181961340979744772
1181961037840621568
1181949057012551681
1181942157663510528
1181940098599968768
1181936769731682310
1181936397571231747
1181935684459913216
1181929235398762496
1181926063720534016
1181919469863501824
1181917399546830848
1181911515068157952
1181910744360718336
1181910430593273857
1181906535317852160
1181905397851930624
1181902407455903745
1181898051973271552
1181894241510756355
1181891392647204864
1181871064638480385
1181839970513764353
1181834128980926464
1181823475578597376
1181803561451245569
1181803253438148609
1181766985916416000
1181763878734176257
1181758705412509697
1181722599341998082
1181715413916274688
1181703529255194624
1181703527078363136
1181698789838643207
1181694531374342150
1181692366253694976
1181691408173940738
1181684456945418240
1181665199104770048
1181665180729696257
1181664163191382016
1181656618989166592
1181652090634084352
1181647749332242432
1181641884319371264
1181641623907848192
1181641188710989824
1181640422629744640
1181640172993204224
1181640017392754688
1181639562902290432
1181639351396192263
1181639230650494976
1181633348386611201
1181633148305727492
1181629664386850816
1181619705439637504
1181619496957730823
1181615239588188160
1181609420704374790
1181603884780924930
1181600194238001153
1181595386617716738
1181594985549852672
1181594088317083648
1181592629148037123
1181590687923544064
1181588073592832000
1181585383697584129
1181585297873817601
1181573563473698817
1181565473349128193
1181564912927203328
1181563358539141120
1181544316579336192
1181542728334753792
1181533116042747904
1181517204082302976
1181479510606336001
1181475379615354881
1181440588517974017
1181439606010466304
1181437619168636930
1181425625095127040
1181353491605999617
1181351439173656577
1181350385128280064
1181333060354105344
1181326363908874240
1181315847954059266
1181300230601375744
1181284815028383744
1181276771393527808
1181249965579997184
1181246606617829378
1181240796697243649
1181182318205132800
1181163879432249346
1181153389679448067
1181144616676007938
1181142464544919553
1181140370161315840
1181138343469277185
1181135224094302208
1181123092040634368
1181100609606488066
1181084034862063616
1181079203552231425
1181079020563095554
1181073810339971072
1181026543960764417
1181013277557579776
1180986349882658816
1180963651223719937
1180910618938892289
1180889770345414658
1180820631530680320
1180768473506549760
1180760488495460352
1180696868126375936
1180658665818394625
1180629280616783873
1180622450448576514
1180583949531107333
1180569773660344321
1180565827000553472
1180557521171468289
1180535713252728832
1180520613057835014
1180501549438636034
1180501149599899648
1180500898025496576
1180489316117532672
1180485317431832576
1180483535892705280
1180480859939328000
1180477068984770560
1180469474178281472
1180460318255980544
1180411358103457793
1180342571094011904
1180333628116623360
1180325495826726912
1180303876349546496
1180273691675906048
1180251711308357633
1180241185652252672
1180217238432952321
1180214795921870848
1180214729962348545
1180210226689171457
1180209435114737665
1180204247289339908
1180188551759179776
1180188166445260801
1180180856708780035
1180180611631325184
1180178189756354560
1180171116930842624
1180158888164937731
1180143067476742144
1180118406235865088
1180114096332660736
1180100505009156101
1180083778812829696
1180076916314902528
1180053201757843456
1180044961229807616
1180034791044997120
1180002039637536770
1179998145817636864
1179979021926440960
1179963730815152128
1179932150738632706
1179927482805444608
1179925700880433152
1179924093258407936
1179922372880670720
1179902210399862784
1179900370535014400
1179898264742703104
1179897110281494528
1179895652081377287
1179891279020351490
1179882701396090882
1179880664906321920
1179880353911246848
1179879133205147648
1179877775219408896
1179858014704041985
1179846314256818176
1179846231801155584
1179845323390246912
1179841533996089344
1179826042522853376
1179820545627451393
1179817498327371780
1179811359091019776
1179810303942549504
1179805779093856263
1179805230067851264
1179773573193457665
1179770714813030401
1179763296850923520
1179758918890921986
1179756084732538889
1179755971184414720
1179742984981635074
1179690307811713024
1179687646563618816
1179685016273592320
1179671946092515328
1179661626334679042
1179660859943067649
1179660578069057537
1179657921279512578
1179649563507990528
1179647070371758080
1179585788645801984
1179577307708702720
1179565936501755904
1179517047774089216
1179508355058077696
1179496641818251266
1179482537850281985
1179477813554040832
1179473154902761478
1179471254165671936
1179462817541427202
1179456357151526912
1179441653536497664
1179429071891111938
1179427252817276928
1179415412863315971
1179394950892531721
1179164336301887489
1179148796242079748
1179147699368710145
1179144614550413312
1179142694603575296
1179142200677945344
1179141451004796928
1179136471313371147
1183763480928833541
1183763399580237824
1183763396359053314
1183763382077460480
1183763293132992512
1183763236413423617
1183762856401100800
1183762508722659328
1183762503999864841
1183762347292286977
1183761906944872448
1183761699326910465
1183761252851552257
1183761236225413121
1183761218454130688
1183761187596578816
1183760911737217029
1183760302623678465
1183760166732357632
1183759996670169095
1183759974532603904
1183759939103277062
1183759787194011648
1183759664317636608
1183759573993349121
1183759510768214016
1183759447618916352
1183759303221612545
1183759195608436736
1183758746817839106
1183758635148742656
1183758579272245248
1183758543603851265
1183758134294306823
1183758108356698112
1183757978010378240
1183757782509588482
1183757526652743680
1183756829387571201
1183756546435616768
1183756156386201600
1183756004825153537
1183755746212810752
1183755684489265152
1183755585709363201
1183755499289894913
1183755213636812801
1183754843229433858
1183754769061597184
1183754568859049989
1183754416928808960
1183754356128124928
1183754308266815495
1183754255930462209
1183754232178065408
1183754176247062529
1183754136698802178
1183754039294488578
1183753953453977600
1183753701720240130
1183753650176483333
1183753549659947008
1183753429727895552
1183753413982474241
1183753112751955970
1183753099770503169
1183753027892563968
1183752841799835650
1183752781250924545
1183752768810561536
1183752071625003009
1183752069393584129
1183752065220333568
1183751985012658182
1183751976535937025
1183751956386455553
1183751923683352576
1183751840464277504
1183751724886085633
1183751671459045379
1183751494912352261
1183751178259259392
1183750818354188288
1183750697017315328
1183750619951222789
1183750470709469184
1183750110540419072
1183749779630776320
1183749527049777152
1183748808804655107
1183748749249646593
1183748311142064128
1183748073908031488
1183747299958243329
1183747227174559744
1183746906201251842
1183746851637317638
1183746755113807873
1183746644782866433
1183746629091889152
1183746147036401665
1183746010302091266
1183745884561039362
1183745656067907585
1183745194631614464
1183744972815773696
1183744561153224705
1183744482908495872
1183744451644133376
1183744375391690754
1183744371801370634
1183744330936262656
1183744086097965061
1183744063985651714
1183744051411062784
1183743771499995144
1183743594227814401
1183742726375956480
1183742513871556609
1183742504384061441
1183742340160200704
1183742254827081728
1183742008990556162
1183741812437127168
1183741806284025860
1183741748004229120
1183741555783299073
1183741427026673666
1183741320172621824
1183741047177990144
1183740796312391681
1183740544247369728
1183740429944213506
1183740358460694530
1183739684960296961
1183739669718228992
1183739662755606529
1183739425207046147
1183739376418938886
1183739184126676992
1183739050152419328
1183738918015066112
1183738531170045952
1183738439033905153
1183738355919360001
1183738227984916482
1183738047659204611
1183737302729793538
1183737112773816322
1183736922784653312
1183736817377579008
1183736436140511232
1183736262286434304
1183734901704667136
1183734397545172992
1183733416459673600
1183733274335698944
1183733209571512320
1183733165044748288
1183732977878081536
1183732871997132802
1183732303694041088
1183731758128402432
1183731713777774592
1183731588309442560
1183731137375543296
1183730880990203904
1183730817064849410
1183730626240757761
1183730488269246465
1183730426441064450
1183730360900710400
1183730142218215425
1183729875896733697
1183729606685274113
1183729597185085440
1183729552578826240
1183729197388304387
1183727720615862273
1183726966127710213
1183726593388273668
1183726577932259329
1183725565452390402
1183725368919891969
1183725334866341888
1183725279182761984
1183724988341379075
1183724966371627008
1183724928908124160
1183724662267752450
1183724640373542913
1183724028911116289
1183724006412898305
1183723920391835651
1183723809528041473
1183723793224650753
1183723755102752768
1183723485962653697
1183723187160399881
1183723000417390593
1183722853088268290
1183722798948192257
1183722434970734592
1183722292909465600
1183722158293475328
1183722134872436736
1183721840113606656
1183721838561628173
1183721751018168321
1183721726321938432
1183721396658151424
1183720226610929665
1183720204557262849
1183720067504185345
1183719913623621635
1183719702452932608
1183719679623389185
1183719054542036993
1183718621882847233
1183718516022808576
1183718143732129792
1183718136090112000
1183718048982818816
1183717938370494464
1183717927587057667
1183717106233286657
1183717027694952453
1183716445332611075
1183716173730471942
1183715734771392512
1183715381598474245
1183715370676260869
1183715364452081666
1183715361516068864
1183714211760934912
1183714142890463232
1183714105410146306
1183713238619439105
1183712203842699266
1183712005087252480
1183711392756633602
1183711144797589510
1183711089940451328
1183710983656824832
1183710313608306688
1183710114533916672
1183709562395717632
1183709113932570624
1183709062439063552
1183708371108716546
1183708181547102208
1183707090097004546
1183706726790582272
1183706699913236481
1183706545848233984
1183706209716707330
1183706148454699010
1183705895722721281
1183705873740374016
1183705329030369281
1183705281403994113
1183705251670609920
1183703015754215425
1183701651422470144
1183701283192131584
1183701176451293184
1183700904173867008
1183700228911882241
1183700089396760576
1183699920609579010
1183699626307805185
1183699039067541509
1183698427441491968
1183697850317848576
1183697828423577600
1183697548290097153
1183696758649638913
1183696711006543873
1183696549223845889
1183696530810769408
1183696526280933376
1183695571426709504
1183695226852069378
1183695030810300418
1183695008781819904
1183694468026982400
1183694128816840704
1183693845923536896
1183693491144142850
1183693297979662336
1183693215397892097
1183692645027241985
1183692553461346304
1183692547438403585
1183691939809546242
1183691596962906118
1183691317576122368
1183690973290909696
1183690890147180546
1183689758259712000
1183689243908022274
1183689161246560257
1183688695150452738
1183688523863465986
1183688333249142784
1183688207558418432
1183687717906980864
1183687652807233541
1183687488524734465
1183687476688359424
1183687148672897025
1183687069195030530
1183686807403126785
1183686397955317761
1183685430379761665
1183685428358062080
1183685406501552128
1183683895633547264
1183682956218515459
1183682642849517568
1183682254280822784
1183682165176799232
1183681390405140480
1183681368502480896
1183681316757344256
1183680091651366912
1183679481338351621
1183678124728487936
1183677757668114433
1183676489801371648
1183676439205421056
1183676428929380352
1183676297668526080
1183675311633944576
1183675229014355971
1183675125377523712
1183674662083018752
1183674584211640320
1183673968089272321
1183671076641034240
1183669778969440258
1183668856042217474
1183666739181174786
1183666442123857920
1183666254885707776
1183665710159093760
1183665054060666880
1183664930966425600
1183664379016990721
1183663554160922624
1183663493557432320
1183663380437049349
1183663143064608768
1183662957978193920
1183662561612435456
1183661843505651712
1183661022122598401
1183659941434941440
1183659885847859201
1183659821792452610
1183659723750592512
1183658476712673280
1183657248377061378
1183656847510769664
1183656816397422592
1183656687452020736
1183655873782145027
1183655851833413632
1183655182376341505
1183655167826153472
1183655001970884608
1183654999848472577
1183654336620052480
1183654282194817024
1183653976459370496
1183653943454208000
1183653903033864192
1183653522622935041
1183761971612569606
1183760634950967296
1183758014534356993
1183756466492194818
1183754274288877568
1183749023020261376
1183748597948567553
1183746940154060802
1183730672881618944
1183726614481375233
1183725003055026177
1183724431165841408
1183724408554348545
1183701659207294978
1183699702451073025
1183691474606710784
1183691337893400576
1183689551665082368
1183674535356387334
1183673149969354752
1183640837537878016
1183639125729005568
1183617658450796544
1183580914858762241
1183573156507742208
1183464665424302086
1183459646218092551
1183457511258644480
1183452666116083713
1183452564270014464
1183389837807755264
1183385839071584258
1183382380113027073
1183378346023047168
1183359465699139585
1183328617679458304
1183327162276941824
1183313408839634944
1183310341750611968
1183299025094828032
1183294569229770757
1183294547125768192
1183274733682475009
1183270630491348992
1183267536198086656
1183136512810065920
1183095593452933120
1183065794298744832
1183065772253429760
1183030562010869760
1183024899201388545
1182994297211236352
1182970489628528640
1182965175130972166
1182944164784361472
1182850412027809793
1182803285775806467
1182791163620839430
1182789168725925888
1182785490753335296
1182781550674546694
1182777599740841984
1182767466558218243
1182757291386396673
1182752826650497024
1182736241306898432
1182728709708615680
1182721429806161920
1182720468278747137
1182718381142745088
1182718291091034114
1182717891872989184
1182717690332565504
1182717040404172801
1182716967997841408
1182716465671065600
1182716432074842112
1182715863339798529
1182711575070859264
1182704910803980289
1182698938488492033
1182696131207352320
1182692365364056066
1182688615178162177
1182686024595587077
1182686002713972737
1182683850675294208
1182667971749171203
1182665251319439360
1182655389332070401
1182652730705186818
1182646346454622210
1182628777735737344
1182626990282682368
1182626526258454529
1182626521175023619
1182624555203883008
1182624527915855874
1182623297915310080
1182621606625107968
1182620661610618880
1182617214794551296
1182615863687602179
1182615290246520832
1182612972834873344
1182589706602762240
1182589661664940033
1182583942320414720
1182581915238440960
1182579102567583744
1182512841779105795
1182500957071896577
1182498940702191616
1182431882199425030
1182378761074798592
1182365429106241536
1182351694170152961
1182347749339144193
1182333761549152256
1182333739499753479
1182323459873001472
1182319225580539904
1182311001078865920
1182309488432500736
1182309488092700672
1182284361690943489
1182283466701987840
1182283443964727296
1182232920624390144
1182223370194214912
1182207318328561664
1182206632559816705
1182201525743050752
1182186799084556288
1182172382418657280
1182169876145684480
1182162627541241856
1182140424464416769
1182130613974794240
1182129672101879810
1182051907407237120
1182043200128614400
1182028619075465217
1182026606656851968
1182021671571591173
1182013635570339840
1182013271244759040
1182010085779869697
1181990429480239104
1181961340979744772
1181961037840621568
1181949057012551681
1181942157663510528
1181940098599968768
1181936769731682310
1181936397571231747
1181935684459913216
1181929235398762496
1181926063720534016
1181919469863501824
1181917399546830848
1181911515068157952
1181910744360718336
1181910430593273857
1181906535317852160
1181905397851930624
1181902407455903745
1181898051973271552
1181894241510756355
1181891392647204864
1181871064638480385
1181839970513764353
1181834128980926464
1181823475578597376
1181803561451245569
1181803253438148609
1181766985916416000
1181763878734176257
1181758705412509697
1181722599341998082
1181715413916274688
1181703529255194624
1181703527078363136
1181698789838643207
1181694531374342150
1181692366253694976
1181691408173940738
1181684456945418240
1181665199104770048
1181665180729696257
1181664163191382016
1181656618989166592
1181652090634084352
1181647749332242432
1181641884319371264
1181641623907848192
1181641188710989824
1181640422629744640
1181640172993204224
1181640017392754688
1181639562902290432
1181639351396192263
1181639230650494976
1181633348386611201
1181633170233540610
1181633148305727492
1181629686453018624
1181629664386850816
1181619705439637504
1181619496957730823
1181615239588188160
1181609420704374790
1181603884780924930
1181600194238001153
1181595386617716738
1181594985549852672
1181594088317083648
1181592629148037123
1181590687923544064
1181588073592832000
1181585383697584129
1181585297873817601
1181573563473698817
1181565473349128193
1181564912927203328
1181563358539141120
1181544316579336192
1181542728334753792
1181533116042747904
1181517204082302976
1181479510606336001
1181475379615354881
1181440588517974017
1181439606010466304
1181437619168636930
1181425625095127040
1181353491605999617
1181351439173656577
1181350385128280064
1181333060354105344
1181326363908874240
1181315870037041152
1181315847954059266
1181300230601375744
1181284815028383744
1181276771393527808
1181249965579997184
1181246606617829378
1181240796697243649
1181182318205132800
1181163879432249346
1181153389679448067
1181144616676007938
1181142464544919553
1181140370161315840
1181138343469277185
1181135224094302208
1181123092040634368
1181100609606488066
1181084034862063616
1181079203552231425
1181079020563095554
1181073810339971072
1181026543960764417
1181013277557579776
1180986349882658816
1180963651223719937
1180910618938892289
1180889770345414658
1180820631530680320
1180768473506549760
1180760488495460352
1180745844993052672
1180696868126375936
1180658665818394625
1180629280616783873
1180622450448576514
1180583949531107333
1180569773660344321
1180565827000553472
1180557521171468289
1180535713252728832
1180520613057835014
1180489316117532672
1180483559943004165
1180477068984770560
1184397434300108800
1184397067298328576
1184396920703184896
1184396585842593793
1184396305545781251
1184396269210370049
1184396108404940805
1184395606967455745
1184394146754285569
1184393586441379840
1184392640927850496
1184392437835321344
1184392316699713537
1184391136800137216
1184390866607042560
1184390857241313282
1184390383851032576
1184389806639308801
1184389490393128960
1184388553427603456
1184387299599106048
1184387054542741504
1184386601641742336
1184386219658141696
1184386014590259200
1184386012736348160
1184385846922735617
1184384669875396608
1184383121258635264
1184382588108136453
1184381368542871552
1184379875303612417
1184379170576654336
1184379045380681728
1184378989730783232
1184378911288938497
1184378859040526337
1184378851415265281
1184378808864071681
1184377861223829505
1184377857297936384
1184377605585170432
1184377296859348992
1184377161416892416
1184377010316955648
1184376223352229888
1184375276987469824
1184375195668307968
1184374990176698368
1184374905925767168
1184374481982234624
1184374459446243330
1184374246291759105
1184374224128921600
1184374009242312704
1184372584244301829
1184372513826054144
1184371618077790208
1184371522439221248
1184371339215298560
1184371119991726080
1184371068729024512
1184370586002378752
1184370563923488768
1184370115275640834
1184369842524176384
1184369819195330561
1184369659031613440
1184369429959921664
1184369253031579649
1184369229367300096
1184368525718114304
1184368317982638081
1184368177142288384
1184367878465867776
1184367699771588608
1184367282392371200
1184367243121119232
1184367221214187520
1184367124162252800
1184367122492874753
1184367117937922048
1184366630811385856
1184366408559480832
1184366143777042432
1184365808220364800
1184364701532205056
1184364694959808512
1184364599287701504
1184364443888771072
1184363975443714049
1184363522668531712
1184363354980265985
1184362870219264000
1184362473773768704
1184362380320530432
1184361833878212608
1184361724771753984
1184361609801564161
1184358465420120064
1184357920416288768
1184357194894061569
1184356996071354368
1184356337334882306
1184356208414617600
1184355982551461889
1184354879768334337
1184353771180023809
1184353212578426880
1184353074027958272
1184352055336591360
1184352028673347584
1184351940462833666
1184351051735945217
1184350874757287936
1184350786161168384
1184350464256684032
1184350442299494401
1184350313748127744
1184349476502360064
1184348617030750208
1184348616892256257
1184348594956050432
1184348482871672832
1184348445529608192
1184348170840690688
1184347783500832768
1184347263151333376
1184346645120479232
1184346496088576000
1184346268044152832
1184345930671230976
1184345908588101632
1184345841814900736
1184345053306773504
1184343784722747392
1184343226871738369
1184343014396825600
1184342532240502784
1184342289692233728
1184341197160177664
1184340712386715650
1184339857365032960
1184339671662432257
1184339015983652864
1184338894558552064
1184338180692037632
1184338128527446017
1184334771431849985
1184334647049834496
1184333145686134784
1184333128812380160
1184332416527110147
1184332350479634433
1184331389866430464
1184331256470757377
1184331126053064704
1184330870540394497
1184330809878007809
1184330656664444928
1184326622725341190
1184326529326764043
1184325119738441728
1184324392685330432
1184324115882110976
1184323412992417792
1184323390917795840
1184323334751903744
1184321703419076608
1184320903632637952
1184320426211569664
1184320331449688064
1184320284452483072
1184320075009908737
1184319600340586496
1184319057002020864
1184318584496873472
1184318101283848192
1184317672181231617
1184317173185077248
1184316512804339713
1184315550660476928
1184314282256846848
1184314206985867265
1184314026236362752
1184313371253886976
1184311197799079936
1184309832095911936
1184308744609554432
1184308626061611009
1184308063051759616
1184307835141648384
1184307677037359105
1184306735001079808
1184306481505689600
1184305470271565824
1184304587802464256
1184304528402911237
1184304478498910208
1184303587381432322
1184303197499744256
1184303004905811968
1184302969992417280
1184302963264806914
1184302609819209733
1184301945005043713
1184301528414339072
1184301388391690240
1184300741399318529
1184300466504699906
1184298441134039041
1184298281154891778
1184298227849318400
1184298073658281984
1184297656673275904
1184297652684390400
1184297634497880064
1184295592555700226
1184295020536438785
1184294903649652736
1184294655673982979
1184294013681033217
1184293995574386694
1184293973558550528
1184293957305397248
1184293154310242310
1184291485732093952
1184290970105503751
1184290167898554370
1184289683733274624
1184289584600866817
1184289297387737088
1184289256107397121
1184289107746230272
1184288206189187077
1184288071891570688
1184287600347103233
1184287546177490944
1184286985378136066
1184286846819295232
1184286742481981443
1184286075008667648
1184285799438868481
1184285383468695552
1184285016429223936
1184284962071048192
1184284553730355200
1184284539071291392
1184284474889998336
1184284294883270656
1184284020223500289
1184283874819530752
1184283172663676928
1184283103189262336
1184282673822359552
1184282340153004034
1184282225191215104
1184282156480286722
1184282152550260737
1184281881312784384
1184281366713847810
1184281066187694080
1184280823102627840
1184280801132929024
1184280370516283393
1184280176164769793
1184279772710359045
1184279001499623424
1184277979834306561
1184277802050293764
1184277781871562752
1184277090675261440
1184277033557397504
1184276058234712064
1184275857390686208
1184275647709044736
1184275289406394371
1184274958622580742
1184274568921399297
1184274144843784192
1184274122953678848
1184273658497454081
1184273436278951938
1184273256821460993
1184273064235851776
1184273028080910337
1184272980332953603
1184272910166482944
1184272888213454848
1184272676430340096
1184272211072421888
1184272107426865152
1184272051521150976
1184271134235082752
1184270515806068736
1184270112049811456
1184269985352421377
1184269727843176454
1184269310862061569
1184268973598072833
1184268908145954816
1184268311997140994
1184267917736718342
1184267678464131072
1184267518661185536
1184267323580076032
1184266597529051136
1184266417551613952
1184266416998027270
1184264212329193472
1184263716231155712
1184263244132835328
1184262907925680128
1184262580589735940
1184262580048662528
1184262322321330176
1184262087251349504
1184261815976579074
1184261794052751360
1184261710825148416
1184261451562782720
1184261043612200966
1184260669605998592
1184260455734358018
1184259770699509760
1184259016907583489
1184258911798484992
1184258856576323590
1184258640993079297
1184258291549069319
1184257763968344064
1184257717344620544
1184257242129846272
1184257156649893888
1184256869361242115
1184256019293200384
1184255334749069319
1184255055332958208
1184254832301039618
1184254489844281344
1184254439189897216
1184254306591084544
1184254141297840128
1184253947277692929
1184253872849637377
1184253759108595714
1184253636743962624
1184253163865460736
1184252757848379392
1184252165340024833
1184252047098597378
1184251992128086016
1184250277639213056
1184250160521666560
1184250101516132352
1184249522882396160
1184249478301339649
1184249451973615619
1184249422277791744
1184249321249632256
1184249116865392640
1184248881288306689
1184248761188569088
1184248733254455304
1184248154511888385
1184248123427827712
1184247054282960896
1184247007189389314
1184246964814340097
1184246866331832321
1184246416564195329
1184246411585454080
1184246344560578563
1184246114070872064
1184246054817947649
1184245842221375488
1184245371326754816
1184244771184762880
1184244494167953408
1184244205809332226
1184242569275985920
1184242390535524353
1184242356746219520
1184241649083392000
1184241554602508297
1184241547677786112
1184241425405247488
1184240823388426242
1184240530529456128
1184240256972926977
1184240067415543808
1184239663139016704
1184239458859618304
1184239386210308096
1184238332382871553
1184238226732658689
1184238182910418944
1184237934959943680
1184237832866586627
1184237740013035523
1184237439336009728
1184236931464323072
1184236931191721984
1184383642530992130
1184382664930942981
1184369438662914049
1184363345995919361
1184350878700060673
1184337047370305541
1184329460415205376
1184319192834760704
1184319053978054656
1184318698502406144
1184318083378364416
1184318061366644736
1184300590538674177
1184300428844027904
1184300395172188160
1184299179184721920
1184295117844205568
1184280551038963712
1184261386853068800
1184260962783657984
1184260926922547207
1184243252074934273
1184239651285913601
1184224445843460098
1184209303273533440
1184170939099033601
1184167908211122183
1184167816431226880
1184150115948421120
1184131174047866882
1184123042592624641
1184118532063281153
1184118308762783745
1184113530787770368
1184112270554488833
1184110339316682759
1184105649455669248
1184103785565773824
1184102851565502465
1184100992322801664
1184099980874780674
1184099748963184643
1184097331001675776
1184096462440939520
1184096282819923968
1184095983342366721
1184093368877535237
1184091967560585216
1184089393897885696
1184081591800225792
1184080817863168001
1184080762720673793
1184080037823291392
1184052008640057344
1184050444483481600
1184045845370589184
1184033671470338048
1184033037849378817
1184032365414375424
1184031919241093120
1184031885242093568
1184020812006858753
1184020134186422272
1184019730149134336
1184019729981284352
1184019707206295553
1184015424481923075
1184010102388510721
1184009419379445760
1184009327603896320
1184008287488004097
1184007395183345664
1184007155520815104
1184006048899682304
1184005357896699904
1184004093435613184
1184004071365271552
1184003391006994434
1184003311139262466
1184002415961526272
1184001303388786688
1184001121309937664
1184000964958871552
1184000957862105088
1183998236429819904
1183994309504307200
1183963106189463553
1183955682783059970
1183951608939462656
1183949074581655553
1183905942867501056
1183903393292533760
1183868591265009664
1183841435730239490
1183837607702065152
1183812990459666440
1183803450905321472
1183803428868382721
1183800923363172358
1183788314333192192
1183785833582747648
1183780779157008385
1183778298918248448
1183773906026545152
1183772025795555328
1183772003167277056
1183766997999509505
1183761971612569606
1183760634950967296
1183758014534356993
1183756466492194818
1183754274288877568
1183749023020261376
1183748597948567553
1183746940154060802
1183730672881618944
1183726614481375233
1183725003055026177
1183724431165841408
1183724408554348545
1183701659207294978
1183699702451073025
1183691474606710784
1183691337893400576
1183689551665082368
1183674535356387334
1183673149969354752
1183640837537878016
1183639125729005568
1183617658450796544
1183580914858762241
1183573156507742208
1183464665424302086
1183459646218092551
1183457511258644480
1183452666116083713
1183452564270014464
1183389837807755264
1183385839071584258
1183382380113027073
1183378346023047168
1183359465699139585
1183328617679458304
1183327162276941824
1183313408839634944
1183310341750611968
1183299025094828032
1183294569229770757
1183294547125768192
1183274733682475009
1183270630491348992
1183267536198086656
1183136512810065920
1183095593452933120
1183065794298744832
1183065772253429760
1183030562010869760
1183024899201388545
1182994297211236352
1182970489628528640
1182965175130972166
1182944164784361472
1182850412027809793
1182803285775806467
1182791163620839430
1182789168725925888
1182785490753335296
1182781550674546694
1182777599740841984
1182767466558218243
1182757291386396673
1182752826650497024
1182736241306898432
1182728709708615680
1182721429806161920
1182720468278747137
1182718381142745088
1182718291091034114
1182717891872989184
1182717690332565504
1182717040404172801
1182716967997841408
1182716465671065600
1182716432074842112
1182715863339798529
1182711575070859264
1182704910803980289
1182698938488492033
1182696131207352320
1182692365364056066
1182688615178162177
1182686024595587077
1182686002713972737
1182683850675294208
1182667971749171203
1182665251319439360
1182655389332070401
1182652730705186818
1182646346454622210
1182628777735737344
1182626990282682368
1182626526258454529
1182626521175023619
1182624555203883008
1182624527915855874
1182623297915310080
1182621606625107968
1182620661610618880
1182617214794551296
1182615863687602179
1182615290246520832
1182612972834873344
1182589706602762240
1182589661664940033
1182583942320414720
1182581915238440960
1182579102567583744
1182512841779105795
1182500957071896577
1182498940702191616
1182431882199425030
1182378761074798592
1182365429106241536
1182351694170152961
1182347749339144193
1182333761549152256
1182333739499753479
1182323459873001472
1182319225580539904
1182311001078865920
1182309488432500736
1182309488092700672
1182284361690943489
1182283466701987840
1182283443964727296
1182232920624390144
1182223370194214912
1182207318328561664
1182206632559816705
1182201525743050752
1182186799084556288
1182172382418657280
1182169876145684480
1182162627541241856
1182140424464416769
1182130613974794240
1182129672101879810
1182051907407237120
1182043200128614400
1182028619075465217
1182026606656851968
1182021671571591173
1182013635570339840
1182013271244759040
1182010085779869697
1181990429480239104
1181961340979744772
1181961037840621568
1181949057012551681
1181942157663510528
1181940098599968768
1181936769731682310
1181936397571231747
1181935684459913216
1181929235398762496
1181926063720534016
1181919469863501824
1181917399546830848
1181911515068157952
1181910744360718336
1181910430593273857
1181906535317852160
1181905397851930624
1181902407455903745
1181898051973271552
1181894241510756355
1181891392647204864
1181871064638480385
1181839970513764353
1181834128980926464
1181823475578597376
1181803561451245569
1181803253438148609
1181766985916416000
1181763878734176257
1181758705412509697
1181722599341998082
1181715413916274688
1181703529255194624
1181703527078363136
1181698789838643207
1181694531374342150
1181692366253694976
1181691408173940738
1181684456945418240
1181665199104770048
1181665180729696257
1181664163191382016
1181656618989166592
1181652090634084352
1181647749332242432
1181641884319371264
1181641623907848192
1181641188710989824
1181640422629744640
1181640172993204224
1181640017392754688
1181639562902290432
1181639351396192263
1181639230650494976
1181633348386611201
1181633170233540610
1181633148305727492
1181629686453018624
1181629664386850816
1181619705439637504
1181619496957730823
1181615239588188160
1181609420704374790
1181603884780924930
1181600194238001153
1181595386617716738
1181594985549852672
1181594088317083648
1181592629148037123
1181590687923544064
1181588073592832000
1181585383697584129
1181585297873817601
1181573563473698817
1181565473349128193
1181564912927203328
1181563358539141120
1181544316579336192
1181542728334753792
1181533116042747904
1181517204082302976
1181479510606336001
1181475379615354881
1181440588517974017
1181439606010466304
1181437619168636930
1181425625095127040
1181353491605999617
1181351439173656577
1181350385128280064
1181333060354105344
1181326363908874240
1181315870037041152
1181315847954059266
1181300230601375744
1181284815028383744
1181276771393527808
1181249965579997184
1181246606617829378
1181240796697243649
1181182318205132800
1181163879432249346
1181153389679448067
1181144616676007938
1181142464544919553
1181140370161315840
1181138343469277185
1181135224094302208
1181123092040634368
1181100609606488066
1181084034862063616
1181073810339971072
1181013277557579776
1184482705188241408
1184482689287516161
1184482642927878144
1184482635722178566
1184482583498973186
1184482185836777472
1184482017544683520
1184481969993854977
1184481923399376897
1184481717974978561
1184481516451254272
1184481394204008449
1184481263547305986
1184481129014759424
1184480935086944256
1184480934227263489
1184480849519095808
1184480616810725377
1184480581662449668
1184480559386349569
1184480413638463488
1184480399822598145
1184480176417034241
1184479899932737538
1184479152931520512
1184478832885035008
1184478807367081987
1184478698017193984
1184478339437871104
1184477956766175232
1184477941230718977
1184477908817055744
1184477738310258697
1184477612749611009
1184477504775557121
1184477402682007556
1184477071159918593
1184476985210224648
1184476799339765761
1184476716607135744
1184476591541243904
1184476540467400706
1184476431977517056
1184476290767818752
1184476266155503616
1184476216461541377
1184476165760786433
1184475495901085698
1184475374941622273
1184475292007403522
1184475068237303808
1184475003980566528
1184474992425291776
1184474837974224901
1184474818315341830
1184474651407343622
1184474617009721344
1184474574240604160
1184474427729293312
1184474262763003909
1184474021242515456
1184473938082062341
1184473780976050181
1184473756569198593
1184473351269564416
1184473198429126657
1184473027368669184
1184472867825704968
1184472851644145670
1184472763148439552
1184472699684319232
1184472559322124288
1184471828351176709
1184471777742872577
1184471763100536837
1184471761863299072
1184470942862528512
1184470869483147264
1184470672749289477
1184470657201070081
1184469657417334784
1184469640333975553
1184469585904443393
1184469321579413506
1184469318916071424
1184469147721158656
1184469109439946752
1184468895341563904
1184468349427707904
1184467559963385858
1184467510134894592
1184467472188985344
1184466485630193665
1184466320856961025
1184466287365242881
1184464967946395649
1184464949399216128
1184464744830263298
1184464231749619714
1184464094553956352
1184464018410557441
1184463986584182785
1184463841809190912
1184463742974775299
1184463414585786369
1184462995797110784
1184462494783422465
1184461489886973952
1184461335242989568
1184461296969887746
1184461291047374849
1184461275465736192
1184461178870874112
1184461143680659456
1184461033349550080
1184460853472612352
1184460791220768772
1184460769032695810
1184460624585220103
1184460525868113920
1184460274297905152
1184460252261093376
1184460158082129921
1184460053111169024
1184459960664633344
1184459630413570048
1184459352071114752
1184459101805273088
1184458997207838720
1184458611961016320
1184458219004973056
1184458213174890496
1184458024984993792
1184457806021386247
1184457745166143488
1184457722332405761
1184457514076782592
1184457454312136704
1184457050593452032
1184456647118184448
1184456646954758144
1184456646745116673
1184456624989229058
1184456530617405440
1184456457653080069
1184456457284014080
1184456412270907392
1184456355064635399
1184455972061958145
1184455852029349888
1184455766289408000
1184455463909367808
1184455427360280576
1184455364227538949
1184455038858600448
1184454655591534592
1184454639724519424
1184454522527277056
1184454499450183681
1184454489773924352
1184454476675125248
1184454454751436800
1184454261654118400
1184454086118297600
1184454085090709504
1184454075456188417
1184454062961561600
1184454033639198720
1184453958636658695
1184453609481789440
1184453067606913024
1184453042281811968
1184452777575104512
1184452752916676611
1184452724789780483
1184452613753856000
1184451888600600578
1184451599877455875
1184451548098809859
1184451477894500354
1184451036649529352
1184450334598369280
1184450248476954625
1184449965592121344
1184449891914977283
1184449848738766848
1184449230519193603
1184448927648620544
1184448691920195589
1184448540992425984
1184448391670980608
1184448318769946626
1184448228567199744
1184448040863752195
1184447622452580352
1184447334802972673
1184447224299900928
1184446840835629061
1184446822275780609
1184446771621220353
1184446625709735936
1184446559909490688
1184445653662875648
1184445410582192131
1184445198786580480
1184445148408758274
1184445120210452480
1184445026111242241
1184445016082698241
1184444572635668480
1184444530826850304
1184444222084014080
1184444126525214722
1184444085236580352
1184443821062529024
1184443759217397762
1184443600182108164
1184443358892232707
1184443149525159936
1184442982499520514
1184442839641530370
1184442723547398152
1184442644442824704
1184442567112515585
1184442546430337025
1184441822636134400
1184441698866401280
1184441548181774336
1184441455529455616
1184441174527856640
1184441163383820288
1184440990217785344
1184440445914488832
1184440341513949185
1184440264955445248
1184440146411872257
1184439984675328000
1184439436655898624
1184439414606438402
1184439382872342528
1184439175082315777
1184439153125142529
1184439126373945345
1184438768981299200
1184438267699027969
1184438200145567745
1184438036769230848
1184437595167690753
1184437392314224640
1184436435237179394
1184434258586357761
1184434227766611969
1184434082975010816
1184433325538250752
1184433001847054336
1184432915725221889
1184432722778955776
1184432596144537600
1184432546022604800
1184431683090518016
1184431549506306051
1184431549489377280
1184431488282087424
1184431440013987840
1184431368660537345
1184431348947279872
1184431198338027521
1184430790127607808
1184430771609706499
1184430234612965376
1184430212706111488
1184430063472627712
1184430040894836737
1184430038613020672
1184430025568862208
1184429764955607040
1184429701114269696
1184428782792384512
1184428245984436224
1184427576997089282
1184427339167522821
1184427337682706432
1184427203590684673
1184427143972958213
1184426226540109824
1184426201282174976
1184426103433072645
1184425730802884608
1184425409628106752
1184425402954989570
1184425365973790720
1184425157202345984
1184425103293067266
1184425079439888384
1184425051594121216
1184424732717993985
1184424315565084672
1184424136376045568
1184423764819398656
1184423745609449472
1184423653993115649
1184423619872657408
1184423461831270400
1184423380599992320
1184423150802501633
1184423063279898624
1184422444179677184
1184422306472329220
1184422274532691968
1184422227908784130
1184422219360788480
1184422108664717312
1184422056290447360
1184421982307110912
1184421959477542912
1184421934928257027
1184421807501139969
1184421764635344896
1184421758213881856
1184421712823238656
1184421624331694080
1184421575287808000
1184421556803358720
1184420330464370688
1184420264181846017
1184420212709429248
1184420101237272576
1184419907036827649
1184419634151342081
1184419612269699074
1184419523648282626
1184419499367227394
1184419299513061377
1184419277027201026
1184418829717389314
1184418658791182336
1184418616743223297
1184417866336088064
1184417734521692163
1184417508239052800
1184417486294454274
1184416332097437697
1184416185758179328
1184415450584608770
1184415393923981312
1184415250747219968
1184414618178867201
1184413429852975104
1184412129597759490
1184412102699544582
1184411975008174080
1184411359942975489
1184411250345816065
1184411245958569986
1184411207366795264
1184411102454648832
1184410261764993026
1184410175278440450
1184410105397288960
1184409793534091264
1184409177814253568
1184408769045942273
1184408195529351170
1184406392280514560
1184406047210885120
1184405503553622017
1184404592370565120
1184403118114660352
1184402841009643520
1184402750685110272
1184402672842985472
1184402328507412481
1184401375142318087
1184401345194934274
1184401323321634816
1184401276722929664
1184401026062921728
1184401004160339968
1184400873994125312
1184400357163589632
1184399787442892800
1184399515840892929
1184399504335917058
1184398724061155329
1184398620470194177
1184398259995009026
1184397838664515584
1184397434300108800
1184397067298328576
1184396920703184896
1184396585842593793
1184396305545781251
1184396269210370049
1184396108404940805
1184395606967455745
1184394146754285569
1184393586441379840
1184392640927850496
1184392437835321344
1184392316699713537
1184391136800137216
1184390866607042560
1184390857241313282
1184390383851032576
1184389806639308801
1184389490393128960
1184388553427603456
1184387299599106048
1184387054542741504
1184386601641742336
1184386219658141696
1184386014590259200
1184386012736348160
1184385846922735617
1184384669875396608
1184383121258635264
1184382588108136453
1184381368542871552
1184379875303612417
1184379170576654336
1184379045380681728
1184378989730783232
1184378911288938497
1184378859040526337
1184378851415265281
1184378808864071681
1184377861223829505
1184377857297936384
1184377605585170432
1184377296859348992
1184377161416892416
1184377010316955648
1184376223352229888
1184375276987469824
1184375195668307968
1184374990176698368
1184374905925767168
1184374481982234624
1184374459446243330
1184374246291759105
1184374224128921600
1184374009242312704
1184372584244301829
1184372513826054144
1184371618077790208
1184371522439221248
1184371339215298560
1184371119991726080
1184371068729024512
1184370586002378752
1184370563923488768
1184370115275640834
1184369842524176384
1184369819195330561
1184369659031613440
1184369429959921664
1184369253031579649
1184369229367300096
1184368525718114304
1184368317982638081
1184368177142288384
1184367878465867776
1184367699771588608
1184367282392371200
1184367243121119232
1184367221214187520
1184367124162252800
1184367122492874753
1184367117937922048
1184366630811385856
1184366408559480832
1184366143777042432
1184365808220364800
1184364701532205056
1184364694959808512
1184364599287701504
1184364443888771072
1184363975443714049
1184363522668531712
1184363354980265985
1184362870219264000
1184362473773768704
1184362380320530432
1184361833878212608
1184361724771753984
1184361609801564161
1184358465420120064
1184453832736202752
1184453696807149568
1184453674694787075
1184451069323165697
1184436830873227264
1184434661843324929
1184428630723715072
1184425615052738561
1184408604432097280
1184383642530992130
1184382664930942981
1184369438662914049
1184363345995919361
1184350878700060673
1184329460415205376
1184319192834760704
1184319053978054656
1184318698502406144
1184318083378364416
1184318061366644736
1184300590538674177
1184300428844027904
1184300395172188160
1184299179184721920
1184295117844205568
1184280551038963712
1184261386853068800
1184260962783657984
1184260926922547207
1184243252074934273
1184239651285913601
1184224445843460098
1184209303273533440
1184170939099033601
1184167908211122183
1184167816431226880
1184150115948421120
1184131174047866882
1184123042592624641
1184118532063281153
1184118308762783745
1184113530787770368
1184112270554488833
1184110339316682759
1184105649455669248
1184103785565773824
1184102851565502465
1184100992322801664
1184099980874780674
1184099748963184643
1184097331001675776
1184096462440939520
1184096282819923968
1184095983342366721
1184093368877535237
1184091967560585216
1184089393897885696
1184081591800225792
1184080817863168001
1184080762720673793
1184080037823291392
1184052008640057344
1184050444483481600
1184045845370589184
1184033671470338048
1184033037849378817
1184032365414375424
1184031919241093120
1184031885242093568
1184020812006858753
1184020134186422272
1184019730149134336
1184019729981284352
1184019707206295553
1184015424481923075
1184010102388510721
1184009419379445760
1184009327603896320
1184008287488004097
1184007395183345664
1184007155520815104
1184006048899682304
1184005357896699904
1184004093435613184
1184004071365271552
1184003391006994434
1184003311139262466
1184002415961526272
1184001303388786688
1184001121309937664
1184000964958871552
1184000957862105088
1183998236429819904
1183994309504307200
1183963106189463553
1183955682783059970
1183951608939462656
1183949074581655553
1183905942867501056
1183903393292533760
1183868591265009664
1183841435730239490
1183837607702065152
1183812990459666440
1183803450905321472
1183803428868382721
1183800923363172358
1183788314333192192
1183785833582747648
1183780779157008385
1183778298918248448
1183773906026545152
1183772025795555328
1183772003167277056
1183766997999509505
1183761971612569606
1183760634950967296
1183758014534356993
1183756466492194818
1183754274288877568
1183749023020261376
1183748597948567553
1183746940154060802
1183730672881618944
1183726614481375233
1183725003055026177
1183724431165841408
1183724408554348545
1183701659207294978
1183699702451073025
1183691474606710784
1183691337893400576
1183689551665082368
1183674535356387334
1183673149969354752
1183640837537878016
1183639125729005568
1183617658450796544
1183580914858762241
1183573156507742208
1183464665424302086
1183459646218092551
1183457511258644480
1183452666116083713
1183452564270014464
1183389837807755264
1183385839071584258
1183382380113027073
1183378346023047168
1183359465699139585
1183328617679458304
1183327162276941824
1183313408839634944
1183310341750611968
1183299025094828032
1183294569229770757
1183294547125768192
1183274733682475009
1183270630491348992
1183267536198086656
1183136512810065920
1183095593452933120
1183065794298744832
1183065772253429760
1183030562010869760
1183024899201388545
1182994297211236352
1182970489628528640
1182965175130972166
1182944164784361472
1182850412027809793
1182803285775806467
1182791163620839430
1182789168725925888
1182785490753335296
1182781550674546694
1182777599740841984
1182767466558218243
1182757291386396673
1182752826650497024
1182736241306898432
1182728709708615680
1182721429806161920
1182720468278747137
1182718381142745088
1182718291091034114
1182717891872989184
1182717690332565504
1182717040404172801
1182716967997841408
1182716465671065600
1182716432074842112
1182715863339798529
1182711575070859264
1182704910803980289
1182698938488492033
1182696131207352320
1182692365364056066
1182688615178162177
1182686024595587077
1182686002713972737
1182683850675294208
1182667971749171203
1182665251319439360
1182655389332070401
1182652730705186818
1182646346454622210
1182628777735737344
1182626990282682368
1182626526258454529
1182626521175023619
1182624555203883008
1182624527915855874
1182623297915310080
1182621606625107968
1182620661610618880
1182617214794551296
1182615863687602179
1182615290246520832
1182612972834873344
1182589706602762240
1182589661664940033
1182583942320414720
1182581915238440960
1182579102567583744
1182512841779105795
1182500957071896577
1182498940702191616
1182431882199425030
1182378761074798592
1182365429106241536
1182351694170152961
1182347749339144193
1182333761549152256
1182333739499753479
1182323459873001472
1182319225580539904
1182311001078865920
1182309488432500736
1182309488092700672
1182284361690943489
1182283466701987840
1182283443964727296
1182232920624390144
1182223370194214912
1182207318328561664
1182206632559816705
1182201525743050752
1182186799084556288
1182172382418657280
1182169876145684480
1182162627541241856
1182140424464416769
1182130613974794240
1182129672101879810
1182051907407237120
1182043200128614400
1182028619075465217
1182026606656851968
1182021671571591173
1182013635570339840
1182013271244759040
1182010085779869697
1181990429480239104
1181961340979744772
1181961037840621568
1181949057012551681
1181942157663510528
1181940098599968768
1181936769731682310
1181936397571231747
1181935684459913216
1181929235398762496
1181926063720534016
1181919469863501824
1181917399546830848
1181911515068157952
1181910744360718336
1181910430593273857
1181906535317852160
1181905397851930624
1181902407455903745
1181898051973271552
1181894241510756355
1181891392647204864
1181871064638480385
1181839970513764353
1181834128980926464
1181823475578597376
1181803561451245569
1181803253438148609
1181766985916416000
1181763878734176257
1181758705412509697
1181722599341998082
1181715413916274688
1181703529255194624
1181703527078363136
1181698789838643207
1181694531374342150
1181692366253694976
1181691408173940738
1181684456945418240
1181665199104770048
1181665180729696257
1181664163191382016
1181656618989166592
1181652090634084352
1181647749332242432
1181641884319371264
1181641623907848192
1181641188710989824
1181640422629744640
1181640172993204224
1181640017392754688
1181639562902290432
1181639351396192263
1181639230650494976
1181633348386611201
1181633170233540610
1181633148305727492
1181629686453018624
1181629664386850816
1181619705439637504
1181619496957730823
1181615239588188160
1181609420704374790
1181603884780924930
1181600194238001153
1181594985549852672
1181594088317083648
1181592629148037123
1181590687923544064
1181585383697584129
1181585297873817601
1181573563473698817
1181565473349128193
1181564912927203328
1181563358539141120
1181544316579336192
1181542728334753792
1181533116042747904
1181517204082302976
1181479510606336001
1181475379615354881
1181440588517974017
1181439606010466304
1181437619168636930
1181425625095127040
1181353491605999617
1181351439173656577
1181350385128280064
1181333060354105344
1181326363908874240
1181315870037041152
1181315847954059266
1181300230601375744
1181284815028383744
1181276771393527808
1181249965579997184
1181246606617829378
1181240796697243649
1181182318205132800
1181153389679448067
1181144616676007938
1181142464544919553
1184517059851350018
1184516857740570624
1184516653842747392
1184516478915284993
1184516465904492545
1184516270915575808
1184516201969602562
1184516143576473600
1184516089360867328
1184515819860119557
1184515764759486464
1184515689845084160
1184515640771665923
1184515488900145153
1184515374907363331
1184514792473743361
1184514763302289408
1184514740103467014
1184514667504427016
1184514638374944769
1184514616979787777
1184514587913269248
1184514416244674561
1184514365401305088
1184514360904953857
1184514340633731072
1184514296077832194
1184514257385394176
1184513953851985922
1184513896322748418
1184513732577239040
1184513620585172998
1184513614885085184
1184513596195311617
1184513272118009857
1184513271975567360
1184513249984860160
1184513135035797506
1184512781535465472
1184512714993012737
1184512686337470464
1184512539926978560
1184512511514677249
1184511151838842881
1184510964164681737
1184510815065595906
1184510536144154624
1184510390899748866
1184510005434703873
1184509708025110530
1184509638600998912
1184509526168367104
1184509358119501825
1184509327790489600
1184509305988567046
1184508831948247040
1184508610786652162
1184508550602727426
1184508174881247236
1184507822899449857
1184507608356589569
1184507599212945410
1184507450969460737
1184507052283924480
1184507016800325632
1184507007757361154
1184506856443654145
1184506832137740289
1184506819370110977
1184506810000121856
1184506502645723137
1184506215679877122
1184506168477134849
1184505979964215299
1184505782424883201
1184505711184580608
1184505557371228160
1184505538664685569
1184505377167237120
1184505108362448896
1184505011738480641
1184504435206246400
1184504257833263104
1184504195589857280
1184504019273818113
1184503852881629184
1184503843599585281
1184503130572107781
1184502973671456769
1184502782251995141
1184502760173031425
1184502605780643840
1184502374678913025
1184502221179740161
1184501980481363968
1184501811341910016
1184501733088780288
1184501537453891589
1184500907209191424
1184500452488028160
1184500444401418240
1184500428760764416
1184500384385163267
1184500352831410176
1184500289715331073
1184500268727095296
1184500252365283333
1184500250888802304
1184499997838139392
1184499907144667136
1184499885846024195
1184499581779894273
1184499566982254592
1184499547856429057
1184499405992402950
1184499260936609793
1184499240258674690
1184498708362215424
1184498472856236032
1184498087504408581
1184497345448296448
1184496762968563712
1184496634165489667
1184496610081988613
1184496349288513536
1184495012203003904
1184494004932632578
1184494004634828802
1184493973131485185
1184493897935769600
1184493739236118529
1184493717245304832
1184493413967769602
1184493291368112130
1184492991714598915
1184492846423924736
1184492726907260929
1184492691515756544
1184492675640254465
1184492635425312768
1184492579683028992
1184492568228306944
1184492505649336323
1184492381686644742
1184492193429544961
1184492178086735872
1184491995189788673
1184491861341290496
1184491829552648197
1184491810095357954
1184491732425232384
1184491578838179840
1184491116030234624
1184491067367968770
1184490772537757696
1184490741281808384
1184490726689632257
1184490694775394304
1184490513786949633
1184490338590720000
1184490191370633216
1184490161226338304
1184490007702192129
1184489676800954368
1184489133290479616
1184489019716993025
1184488918286245889
1184488898732445698
1184488316760182784
1184488265623228416
1184488090280198144
1184487789481476098
1184487500464693250
1184486656860151809
1184486399149576193
1184485922282164224
1184485889835061249
1184485842464604160
1184485730170494976
1184485398405271552
1184485397021245442
1184485394827616256
1184485317337866241
1184484915477405697
1184484902772920321
1184484824511385601
1184484507535237120
1184484249702948865
1184483386360061963
1184483325995388929
1184483203546935297
1184483202926145538
1184483137860128769
1184483020671111169
1184482791179853824
1184482705188241408
1184482689287516161
1184482642927878144
1184482635722178566
1184482583498973186
1184482185836777472
1184482017544683520
1184481969993854977
1184481923399376897
1184481717974978561
1184481516451254272
1184481394204008449
1184481263547305986
1184481129014759424
1184480935086944256
1184480934227263489
1184480849519095808
1184480616810725377
1184480581662449668
1184480559386349569
1184480413638463488
1184480399822598145
1184480176417034241
1184479899932737538
1184479152931520512
1184478832885035008
1184478807367081987
1184478698017193984
1184478339437871104
1184477956766175232
1184477941230718977
1184477908817055744
1184477738310258697
1184477612749611009
1184477504775557121
1184477402682007556
1184477071159918593
1184476985210224648
1184476799339765761
1184476716607135744
1184476591541243904
1184476540467400706
1184476431977517056
1184476290767818752
1184476266155503616
1184476216461541377
1184476165760786433
1184475495901085698
1184475374941622273
1184475292007403522
1184475068237303808
1184475003980566528
1184474992425291776
1184474837974224901
1184474818315341830
1184474651407343622
1184474617009721344
1184474574240604160
1184474427729293312
1184474262763003909
1184474021242515456
1184473938082062341
1184473780976050181
1184473756569198593
1184473351269564416
1184473198429126657
1184473027368669184
1184472867825704968
1184472851644145670
1184472763148439552
1184472699684319232
1184472559322124288
1184471828351176709
1184471777742872577
1184471763100536837
1184471761863299072
1184470942862528512
1184470869483147264
1184470672749289477
1184470657201070081
1184469657417334784
1184469640333975553
1184469585904443393
1184469321579413506
1184469318916071424
1184469147721158656
1184469109439946752
1184468895341563904
1184468349427707904
1184467559963385858
1184467510134894592
1184467472188985344
1184466485630193665
1184466320856961025
1184466287365242881
1184464967946395649
1184464949399216128
1184464744830263298
1184464231749619714
1184464094553956352
1184464018410557441
1184463986584182785
1184463841809190912
1184463742974775299
1184463414585786369
1184462995797110784
1184462494783422465
1184461489886973952
1184461335242989568
1184461296969887746
1184461291047374849
1184461275465736192
1184461178870874112
1184461143680659456
1184461033349550080
1184460853472612352
1184460791220768772
1184460769032695810
1184460624585220103
1184460525868113920
1184460274297905152
1184460252261093376
1184460158082129921
1184460053111169024
1184459960664633344
1184459630413570048
1184459352071114752
1184459101805273088
1184458997207838720
1184458611961016320
1184458219004973056
1184458213174890496
1184458024984993792
1184457806021386247
1184457745166143488
1184457722332405761
1184457514076782592
1184457454312136704
1184457050593452032
1184456647118184448
1184456646954758144
1184456646745116673
1184456624989229058
1184456530617405440
1184456457653080069
1184456457284014080
1184456412270907392
1184456355064635399
1184455972061958145
1184455852029349888
1184455766289408000
1184455463909367808
1184455427360280576
1184455364227538949
1184455038858600448
1184454655591534592
1184454639724519424
1184454522527277056
1184454499450183681
1184454489773924352
1184454476675125248
1184454454751436800
1184454261654118400
1184454086118297600
1184454085090709504
1184454075456188417
1184454062961561600
1184454033639198720
1184453958636658695
1184453609481789440
1184453067606913024
1184453042281811968
1184452777575104512
1184452752916676611
1184452724789780483
1184452613753856000
1184451888600600578
1184451599877455875
1184451548098809859
1184451477894500354
1184451036649529352
1184450334598369280
1184450248476954625
1184449965592121344
1184449891914977283
1184449848738766848
1184449230519193603
1184448927648620544
1184448691920195589
1184448540992425984
1184448391670980608
1184448318769946626
1184448228567199744
1184448040863752195
1184447622452580352
1184447334802972673
1184447224299900928
1184446840835629061
1184446822275780609
1184446771621220353
1184446625709735936
1184446559909490688
1184445653662875648
1184445410582192131
1184445198786580480
1184445148408758274
1184445120210452480
1184445026111242241
1184445016082698241
1184444572635668480
1184444530826850304
1184444222084014080
1184444126525214722
1184444085236580352
1184443821062529024
1184443759217397762
1184443600182108164
1184443358892232707
1184443149525159936
1184442982499520514
1184442839641530370
1184442723547398152
1184442644442824704
1184442567112515585
1184442546430337025
1184441822636134400
1184441698866401280
1184441548181774336
1184441455529455616
1184441174527856640
1184441163383820288
1184440990217785344
1184440445914488832
1184440341513949185
1184440264955445248
1184440146411872257
1184439984675328000
1184439436655898624
1184439414606438402
1184439382872342528
1184439175082315777
1184439153125142529
1184439126373945345
1184438768981299200
1184438267699027969
1184438200145567745
1184438036769230848
1184437595167690753
1184437392314224640
1184436435237179394
1184434258586357761
1184434227766611969
1184434082975010816
1184433325538250752
1184433001847054336
1184432915725221889
1184432722778955776
1184432596144537600
1184432546022604800
1184431683090518016
1184431549506306051
1184431549489377280
1184431488282087424
1184431440013987840
1184431368660537345
1184431348947279872
1184431198338027521
1184430790127607808
1184430771609706499
1184430234612965376
1184430212706111488
1184430063472627712
1184430040894836737
1184430038613020672
1184430025568862208
1184429764955607040
1184429701114269696
1184428782792384512
1184428245984436224
1184512180680613889
1184506074004672513
1184492494769315841
1184487492092739585
1184484097634263045
1184453832736202752
1184453696807149568
1184453674694787075
1184451069323165697
1184436830873227264
1184434661843324929
1184428630723715072
1184425615052738561
1184408604432097280
1184383642530992130
1184382664930942981
1184369438662914049
1184363345995919361
1184350878700060673
1184329460415205376
1184319192834760704
1184319053978054656
1184318698502406144
1184318083378364416
1184318061366644736
1184300590538674177
1184300428844027904
1184300395172188160
1184299179184721920
1184295117844205568
1184280551038963712
1184261386853068800
1184260962783657984
1184260926922547207
1184243252074934273
1184239651285913601
1184224445843460098
1184209303273533440
1184170939099033601
1184167908211122183
1184167816431226880
1184150115948421120
1184131174047866882
1184123042592624641
1184118532063281153
1184118308762783745
1184113530787770368
1184112270554488833
1184110339316682759
1184105649455669248
1184103785565773824
1184102851565502465
1184100992322801664
1184099980874780674
1184099748963184643
1184097331001675776
1184096462440939520
1184096282819923968
1184095983342366721
1184093368877535237
1184091967560585216
1184089393897885696
1184081591800225792
1184080817863168001
1184080762720673793
1184080037823291392
1184052008640057344
1184050444483481600
1184045845370589184
1184033671470338048
1184033037849378817
1184032365414375424
1184031919241093120
1184031885242093568
1184020812006858753
1184020134186422272
1184019730149134336
1184019729981284352
1184019707206295553
1184015424481923075
1184010102388510721
1184009419379445760
1184009327603896320
1184008287488004097
1184007395183345664
1184007155520815104
1184006048899682304
1184005357896699904
1184004093435613184
1184004071365271552
1184003391006994434
1184003311139262466
1184002415961526272
1184001303388786688
1184001121309937664
1184000964958871552
1184000957862105088
1183998236429819904
1183994309504307200
1183963106189463553
1183955682783059970
1183951608939462656
1183949074581655553
1183905942867501056
1183903393292533760
1183868591265009664
1183841435730239490
1183837607702065152
1183812990459666440
1183803450905321472
1183803428868382721
1183800923363172358
1183788314333192192
1183785833582747648
1183780779157008385
1183778298918248448
1183773906026545152
1183772025795555328
1183772003167277056
1183766997999509505
1183761971612569606
1183760634950967296
1183758014534356993
1183756466492194818
1183754274288877568
1183749023020261376
1183748597948567553
1183746940154060802
1183730672881618944
1183726614481375233
1183725003055026177
1183724431165841408
1183724408554348545
1183701659207294978
1183699702451073025
1183691474606710784
1183691337893400576
1183689551665082368
1183674535356387334
1183673149969354752
1183640837537878016
1183639125729005568
1183617658450796544
1183580914858762241
1183573156507742208
1183464665424302086
1183459646218092551
1183457511258644480
1183452666116083713
1183452564270014464
1183389837807755264
1183385839071584258
1183382380113027073
1183378346023047168
1183359465699139585
1183328617679458304
1183327162276941824
1183313408839634944
1183310341750611968
1183299025094828032
1183294569229770757
1183294547125768192
1183274733682475009
1183270630491348992
1183267536198086656
1183136512810065920
1183095593452933120
1183065794298744832
1183065772253429760
1183030562010869760
1183024899201388545
1182994297211236352
1182970489628528640
1182965175130972166
1182944164784361472
1182850412027809793
1182803285775806467
1182791163620839430
1182789168725925888
1182785490753335296
1182781550674546694
1182777599740841984
1182767466558218243
1182757291386396673
1182752826650497024
1182736241306898432
1182728709708615680
1182721429806161920
1182720468278747137
1182718381142745088
1182718291091034114
1182717891872989184
1182717690332565504
1182717040404172801
1182716967997841408
1182716465671065600
1182716432074842112
1182715863339798529
1182711575070859264
1182704910803980289
1182698938488492033
1182696131207352320
1182692365364056066
1182688615178162177
1182686024595587077
1182686002713972737
1182683850675294208
1182667971749171203
1182665251319439360
1182655389332070401
1182652730705186818
1182646346454622210
1182628777735737344
1182626990282682368
1182626526258454529
1182626521175023619
1182624555203883008
1182624527915855874
1182623297915310080
1182621606625107968
1182620661610618880
1182617214794551296
1182615863687602179
1182615290246520832
1182612972834873344
1182589706602762240
1182589661664940033
1182583942320414720
1182581915238440960
1182579102567583744
1182512841779105795
1182500957071896577
1182498940702191616
1182431882199425030
1182378761074798592
1182365429106241536
1182351694170152961
1182347749339144193
1182333761549152256
1182333739499753479
1182323459873001472
1182319225580539904
1182311001078865920
1182309488432500736
1182309488092700672
1182284361690943489
1182283466701987840
1182283443964727296
1182232920624390144
1182223370194214912
1182207318328561664
1182206632559816705
1182201525743050752
1182186799084556288
1182172382418657280
1182169876145684480
1182162627541241856
1182140424464416769
1182130613974794240
1182129672101879810
1182051907407237120
1182043200128614400
1182028619075465217
1182026606656851968
1182021671571591173
1182013635570339840
1182013271244759040
1182010085779869697
1181990429480239104
1181961340979744772
1181961037840621568
1181949057012551681
1181942157663510528
1181940098599968768
1181936769731682310
1181936397571231747
1181935684459913216
1181929235398762496
1181926063720534016
1181919469863501824
1181917399546830848
1181911515068157952
1181910744360718336
1181910430593273857
1181906535317852160
1181905397851930624
1181902407455903745
1181898051973271552
1181894241510756355
1181891392647204864
1181871064638480385
1181839970513764353
1181834128980926464
1181823475578597376
1181803561451245569
1181803253438148609
1181766985916416000
1181763878734176257
1181758705412509697
1181722599341998082
1181715413916274688
1181703529255194624
1181703527078363136
1181698789838643207
1181694531374342150
1181692366253694976
1181691408173940738
1181684456945418240
1181665199104770048
1181665180729696257
1181664163191382016
1181656618989166592
1181652090634084352
1181647749332242432
1181641884319371264
1181641623907848192
1181641188710989824
1181640422629744640
1181640172993204224
1181640017392754688
1181639562902290432
1181639351396192263
1181639230650494976
1181633348386611201
1181633170233540610
1181633148305727492
1181629686453018624
1181629664386850816
1181619705439637504
1181619496957730823
1181615239588188160
1181609420704374790
1181603884780924930
1181600194238001153
1181594985549852672
1181594088317083648
1181592629148037123
1181590687923544064
1181585383697584129
1181585297873817601
1181573563473698817
1181565473349128193
1181564912927203328
1181563358539141120
1181544316579336192
1181542728334753792
1181533116042747904
1181517204082302976
1181479510606336001
1181475379615354881
1181440588517974017
1181439606010466304
1181437619168636930
1181425625095127040
1181353491605999617
1181351439173656577
1181350385128280064
1181333060354105344
1181326363908874240
1181315870037041152
1181315847954059266
1181300230601375744
1181284815028383744
1181276771393527808
1181249965579997184
1181246606617829378
1184860118523006978
1184860074151424000
1184859839488385031
1184859628456333312
1184859512269918210
1184859260901048322
1184858703339634693
1184858618614767619
1184858564080361473
1184858410161967104
1184858372648116224
1184858272328749060
1184858110491578369
1184858078900084736
1184857805154607105
1184857363909693440
1184857318095085568
1184857303469543426
1184857253863743488
1184857117032771584
1184857061307375617
1184856815940583425
1184856664651943936
1184856596037488640
1184856519617253377
1184856403963469825
1184855735533879296
1184855641896214529
1184855550737055744
1184855521393664000
1184855469132677120
1184855386010116099
1184855385867476993
1184855354838048769
1184855279613235200
1184855244540432385
1184855230418243584
1184855190803009536
1184855103439888384
1184855083726594048
1184854863676620801
1184854830671638530
1184854334678409217
1184854183595462658
1184854131439210497
1184854106159996928
1184853513077215232
1184853174563291136
1184853114639339520
1184852943331307524
1184852620675960833
1184852613529034752
1184852162053992448
1184852088783822849
1184852004260241409
1184851949641965568
1184851466483204096
1184851444635242496
1184851223415083009
1184851211469631493
1184850897668587521
1184850479009980416
1184849044339941376
1184849044218056721
1184848852853182464
1184848831453810688
1184848760360144901
1184848653468471298
1184848444608917504
1184848415227830272
1184848212479414276
1184848169588449280
1184848128425377792
1184847959961128960
1184847873227329536
1184847614782537729
1184847172162015232
1184846994591797254
1184846990925893632
1184846971238060037
1184846826530324481
1184846765876563975
1184846726617796616
1184846723929329664
1184846625430294529
1184846504709836800
1184846398467895302
1184846324287655937
1184846241433313280
1184846099993055236
1184845919545462784
1184845752419393536
1184845678075211777
1184845620235984898
1184845329985871872
1184845207076048903
1184845176142827520
1184845109558464515
1184845041069506560
1184844926997221376
1184844559630721026
1184844249138745344
1184843939930497024
1184843824721547264
1184843818002026496
1184843694458986500
1184843661932036101
1184843544277725186
1184843367252807680
1184843102294405120
1184843043553169408
1184842992974090241
1184842693626728449
1184842631467192321
1184842611053363200
1184842428236222464
1184842138296692736
1184841830333964288
1184841794846105600
1184841772704452609
1184841732367609857
1184841719587717121
1184841523357257733
1184841113053618177
1184840688787230721
1184840165916729344
1184839883199778816
1184839705843654656
1184839551228866561
1184839022700646400
1184838735151583234
1184838250654908416
1184838050926321665
1184838008635379712
1184837844218667008
1184837821913325576
1184837785317859328
1184837735523196929
1184837725159149568
1184837237902626816
1184836423939248130
1184836369023004673
1184836272935845888
1184836246951972864
1184835845850681345
1184835784383303680
1184835752678563845
1184835466127990785
1184835302319370241
1184835147629248512
1184834861258940422
1184834421679181825
1184834196486836225
1184834047157161987
1184833648924725250
1184833560542351362
1184833520385978368
1184833450840342528
1184833387934240769
1184833217850941441
1184832879110643716
1184832817408049154
1184832763414876160
1184832633894817793
1184832476830552067
1184832430231949312
1184832375261405184
1184832236220227585
1184832050991382531
1184831946012221440
1184831942971330560
1184831932460421121
1184831896959750144
1184831798229889025
1184831780949508099
1184831777333862402
1184831651777519616
1184831643472814080
1184831628260052992
1184831620479700993
1184831592256212997
1184831497393623040
1184831462899621889
1184831429143908354
1184831311489449985
1184831084997033985
1184831039862136832
1184830717886451712
1184830701776048130
1184830678925533184
1184830278705057792
1184830186405146624
1184830180621090816
1184830180474445824
1184830156206157830
1184829900991225859
1184829854329507840
1184829785396187137
1184829600918056960
1184829566176710656
1184829125120417792
1184829077087240195
1184829073471750144
1184828820852887552
1184828713692782597
1184828563612151809
1184828480074194945
1184828191589982208
1184828162141605888
1184828129589780480
1184827927541747712
1184827913054703616
1184827911787991041
1184827800680910850
1184827668879069184
1184827657663500288
1184827372815769600
1184827331245985794
1184827195572871168
1184827150433693702
1184827004140408832
1184826898628730881
1184826819033341953
1184826373879336960
1184825937898201088
1184825658519605249
1184825656347189248
1184825609962307584
1184825531625332736
1184825357771235329
1184825289865650183
1184824817440219136
1184824618000863232
1184824542360936454
1184824437037776900
1184824334914732032
1184824042114732032
1184823966839521280
1184823889337057280
1184823670516207622
1184823544183775232
1184823280773021697
1184823272136794112
1184823093434433536
1184822883446673412
1184822044682272768
1184821875484086272
1184821785558167553
1184821710769573888
1184821544972779520
1184821539662946304
1184821393579487232
1184821363447681024
1184821298066853889
1184821026196250624
1184820973528408064
1184820801746305024
1184820791562702849
1184820618237222912
1184820344369995777
1184820281841537024
1184820112278335488
1184820025187885056
1184820022180569089
1184819887543390208
1184819747311017984
1184819625004912641
1184819095679598593
1184818920420708352
1184818751797112832
1184818648692727809
1184818339442499584
1184818014690172929
1184817833278148610
1184817693746192386
1184817446672318466
1184817252446674951
1184817169281863680
1184816955875889153
1184816593395748865
1184816547493302273
1184816517789163521
1184816452961996800
1184816447517671425
1184816414110179328
1184816328470716417
1184816083989127168
1184815828421828609
1184815730283429888
1184815699773935616
1184815659584278529
1184815319094910977
1184815204267364352
1184815068216729600
1184814785637933058
1184814225782390785
1184814184724385792
1184813374422564864
1184812856962879494
1184812771562704898
1184812595024453633
1184812536702652417
1184812400727461888
1184811271914319872
1184811093643976704
1184811045187010560
1184810749715197953
1184810732581457921
1184810692278390784
1184810606626574338
1184810485679644672
1184810258339979265
1184810147308326915
1184810070024032257
1184810019696664576
1184809778457001985
1184809162477162496
1184809129552089089
1184809078737920000
1184809072064892929
1184809043124203520
1184809035318616065
1184808929798348805
1184808844054204416
1184808538729832448
1184808462338969601
1184808231979376640
1184807980098899969
1184807742516662272
1184807665207250949
1184807624824578048
1184807394779586560
1184807321375035392
1184807227477106690
1184806780209115139
1184806625313509376
1184806549195239424
1184806165626015744
1184806157359177728
1184805880459608064
1184805705276121094
1184805587126837248
1184805025056514048
1184804994731655168
1184804972707438592
1184804858102276096
1184804706536833025
1184804238339252224
1184804083653398528
1184803863557263360
1184803850735308800
1184803849774739456
1184803505741160448
1184803424329752576
1184803334579994625
1184802839874420738
1184802664628064257
1184802539700736003
1184802488186298368
1184802334091681793
1184802263375548416
1184802048174448645
1184801676638740480
1184801018166566912
1184800564783149057
1184800438169808896
1184799913231544320
1184799685179039744
1184799630124552193
1184799608226099200
1184799409638379521
1184799387702222848
1184799376725696512
1184799028250329095
1184799010432966656
1184798968573812736
1184798332561940480
1184797356769890304
1184797316361969664
1184796961456709642
1184796631595732992
1184796463689293824
1184796441811791877
1184796050969841674
1184796042371522560
1184796019986456579
1184795997911896064
1184795584173150208
1184795490992508928
1184795464459313152
1184795340358193152
1184795335400591366
1184795312659062786
1184794995498377216
1184794774957645824
1184794632775000066
1184793935643926528
1184793925044887554
1184793868174348289
1184793826403196928
1184793501499904000
1184793419698393088
1184793418209345541
1184793359262478339
1184792973885825024
1184792942411694080
1184792942340390913
1184792920349691905
1184792738262405120
1184792605973987329
1184792166414970880
1184792080935194625
1184791925469188097
1184791081378033664
1184790815824121856
1184790716343619584
1184790151039475713
1184790131506647042
1184789441757548545
1184789165394812928
1184789047979298816
1184788815350652930
1184788671750463488
1184788397296099328
1184788140818681859
1184788039039672320
1184787948379824128
1184787551728615425
1184787536838832128
1184787436670476293
1184787277249159168
1184786738297921537
1184786680454230016
1184786392213315584
1184786276173533185
1184786131449044992
1184785928625111040
1184785786413207552
1184785761570377728
1184785745854324742
1184785739487350784
1184785600374665216
1184785233079488512
1184785165467475968
1184784596044517376
1184784574087385088
1184784494890496001
1184784360186232832
1184783684743913474
1184783634856697856
1184783585183588353
1184783161831632896
1184783107939016704
1184783033087545344
1184782605096497154
1184782415765692417
1184782213914730496
1184782049972047872
1184780756012417024
1184780668473098241
1184780650785792000
1184780625498296323
1184780594661777410
1184780504761098240
1184780444518236160
1184780426004570112
1184779896423362560
1184779810423226369
1184779235602288640
1184778895440171012
1184778592892272641
1184778327632027648
1184777803419521024
1184777589078069248
1184777390775394304
1184777189868195841
1184776853363613698
1184776469035151360
1184775896500183041
1184775818096058369
1184775485827383296
1184775400771203075
1184775367208423429
1184775178238251008
1184775092083056640
1184774473490161664
1184774130853433344
1184774081629052928
1184773964364689409
1184773559190556672
1184773323395174400
1184773289421328385
1184773170030624768
1184772895828054016
1184772760100331520
1184772174395125760
1184772015070121985
1184771737063510017
1184771357915205637
1184771280484126720
1184771074246041602
1184771007485284352
1184770914761576448
1184770025355382784
1184769807163383808
1184769065598046209
1184769045347864577
1184768573153128449
1184768551107878912
1184768226355564545
1184766988872105984
1184766864368365571
1184765980540575744
1184765951394209793
1184765908797083649
1184765815372963840
1184765772326793223
1184765612943433728
1184765521616617473
1184765448157585408
1184765020997128192
1184763668191465472
1184763463878500352
1184763296005664769
1184763198785720321
1184762491823362053
1184761318638788610
1184858971305336833
1184858282051211264
1184847250729521153
1184839110869028865
1184832205949997056
1184826100884492294
1184822383758184451
1184821119511080961
1184814004209889283
1184806898362703874
1184770676357586945
1184769963426570240
1184765198370066433
1184764994614972418
1184755696124022784
1184754541251780609
1184749639171481601
1184748380859305985
1184746117780721664
1184738090017009672
1184734845135659008
1184734834717016064
1184734611554930688
1184726739785789442
1184725589170761728
1184718937151266816
1184713572032614401
1184712812532097024
1184706149091643393
1184703719402811392
1184683098350465025
1184675404684115969
1184663812642754560
1184660883894501377
1184656290125103104
1184649557189234689
1184649535240454144
1184636124490272768
1184627323577831424
1184614456296230912
1184595460402614275
1184583829304086539
1184583010412322819
1184554607202074624
1184533884282818560
1184525919140093954
1184523091013259265
1184522769264005123
1184512180680613889
1184506074004672513
1184492494769315841
1184487492092739585
1184484097634263045
1184453832736202752
1184453696807149568
1184453674694787075
1184451069323165697
1184436830873227264
1184434661843324929
1184428630723715072
1184425615052738561
1184408604432097280
1184383642530992130
1184382664930942981
1184363345995919361
1184350878700060673
1184329460415205376
1184319192834760704
1184319053978054656
1184318698502406144
1184318083378364416
1184318061366644736
1184300590538674177
1184300428844027904
1184300395172188160
1184299179184721920
1184280551038963712
1184261386853068800
1184260962783657984
1184260926922547207
1184243252074934273
1184239651285913601
1184224445843460098
1184209303273533440
1184170939099033601
1184167908211122183
1184167816431226880
1184150115948421120
1184131174047866882
1184123042592624641
1184118532063281153
1184118308762783745
1184113530787770368
1184112270554488833
1184110339316682759
1184105649455669248
1184103785565773824
1184102851565502465
1184100992322801664
1184099980874780674
1184099748963184643
1184097331001675776
1184096462440939520
1184096282819923968
1184095983342366721
1184093368877535237
1184091967560585216
1184089393897885696
1184081591800225792
1184080817863168001
1184080762720673793
1184080037823291392
1184052008640057344
1184050444483481600
1184045845370589184
1184033671470338048
1184033037849378817
1184032365414375424
1184031919241093120
1184031885242093568
1184020812006858753
1184020134186422272
1184019730149134336
1184019729981284352
1184019707206295553
1184015424481923075
1184010102388510721
1184009419379445760
1184009327603896320
1184008287488004097
1184007395183345664
1184007155520815104
1184006048899682304
1184005357896699904
1184004093435613184
1184004071365271552
1184003391006994434
1184003311139262466
1184002415961526272
1184001303388786688
1184001121309937664
1184000964958871552
1184000957862105088
1183998236429819904
1183994309504307200
1183963106189463553
1183955682783059970
1183951608939462656
1183949074581655553
1183905942867501056
1183903393292533760
1183868591265009664
1183841435730239490
1183837607702065152
1183812990459666440
1183803450905321472
1183803428868382721
1183800923363172358
1183788314333192192
1183785833582747648
1183780779157008385
1183778298918248448
1183773906026545152
1183772025795555328
1183772003167277056
1183766997999509505
1183761971612569606
1183760634950967296
1183758014534356993
1183756466492194818
1183754274288877568
1183749023020261376
1183748597948567553
1183746940154060802
1183730672881618944
1183726614481375233
1183725003055026177
1183724431165841408
1183724408554348545
1183699702451073025
1183691474606710784
1183691337893400576
1183689551665082368
1183674535356387334
1183673149969354752
1183640837537878016
1183639125729005568
1183617658450796544
1183580914858762241
1183573156507742208
1183464665424302086
1183459646218092551
1183457511258644480
1183452666116083713
1183452564270014464
1183389837807755264
1183385839071584258
1183382380113027073
1183378346023047168
1183359465699139585
1183328617679458304
1183327162276941824
1183313408839634944
1183310341750611968
1183299025094828032
1183294569229770757
1183294547125768192
1183274733682475009
1183270630491348992
1183267536198086656
1183136512810065920
1183095593452933120
1183065794298744832
1183065772253429760
1183030562010869760
1183024899201388545
1182994297211236352
1182970489628528640
1182965175130972166
1182944164784361472
1182850412027809793
1182803285775806467
1182791163620839430
1182789168725925888
1182785490753335296
1182781550674546694
1182777599740841984
1182767466558218243
1182757291386396673
1182752826650497024
1182736241306898432
1182728709708615680
1182721429806161920
1182720468278747137
1182718381142745088
1182718291091034114
1182717891872989184
1182717690332565504
1182717040404172801
1182716967997841408
1182716465671065600
1182716432074842112
1182715863339798529
1182711575070859264
1182704910803980289
1182698938488492033
1182696131207352320
1182692365364056066
1182688615178162177
1182686024595587077
1182686002713972737
1182683850675294208
1182667971749171203
1182665251319439360
1182655389332070401
1182652730705186818
1182646346454622210
1182628777735737344
1182626990282682368
1182626526258454529
1182626521175023619
1182624555203883008
1182624527915855874
1182623297915310080
1182621606625107968
1182620661610618880
1182617214794551296
1182615863687602179
1182615290246520832
1182612972834873344
1182589706602762240
1182589661664940033
1182583942320414720
1182581915238440960
1182579102567583744
1182512841779105795
1182500957071896577
1182498940702191616
1182431882199425030
1182378761074798592
1182365429106241536
1182351694170152961
1182347749339144193
1182333761549152256
1182333739499753479
1182323459873001472
1182319225580539904
1182311001078865920
1182309488432500736
1182309488092700672
1182284361690943489
1182283466701987840
1182283443964727296
1182232920624390144
1182223370194214912
1182207318328561664
1182206632559816705
1182201525743050752
1182186799084556288
1182172382418657280
1182169876145684480
1182162627541241856
1182140424464416769
1182130613974794240
1182129672101879810
1182051907407237120
1182043200128614400
1182028619075465217
1182026606656851968
1182021671571591173
1182013635570339840
1182013271244759040
1182010085779869697
1181990429480239104
1181961340979744772
1181961037840621568
1181949057012551681
1181942157663510528
1181940098599968768
1181936769731682310
1181936397571231747
1181935684459913216
1181929235398762496
1181926063720534016
1181919469863501824
1181917399546830848
1181911515068157952
1181910744360718336
1181910430593273857
1181906535317852160
1181905397851930624
1181902407455903745
1181898051973271552
1181894241510756355
1181891392647204864
1181871064638480385
1181839970513764353
1181834128980926464
1181823475578597376
1181803561451245569
1181803253438148609
1181766985916416000
1181763878734176257
1181758705412509697
1181722599341998082
1181715413916274688
1181703529255194624
1181703527078363136
1181698789838643207
1181694531374342150
1181692366253694976
1181691408173940738
1181684456945418240
1181665199104770048
1181665180729696257
1181664163191382016
1181656618989166592
1181652090634084352
1181647749332242432
1181641884319371264
1181641623907848192
1181641188710989824
1181640422629744640
1181640172993204224
1181640017392754688
1181639562902290432
1181639351396192263
1181639230650494976
1181633348386611201
1181633148305727492
1181629686453018624
1181629664386850816
1181609420704374790
1181594985549852672
1181590687923544064
1181573563473698817
1181563358539141120
1186334420376195073
1186334118872793088
1186334057354977281
1186333916074070016
1186333829159673863
1186333829008633856
1186333449130512385
1186333224055857152
1186332934963433474
1186332811931848705
1186332632352722944
1186332389569712129
1186332291087253508
1186332131137638401
1186331943719165953
1186331927726436353
1186331490470244352
1186331320768708608
1186330812981096450
1186330766378225664
1186330741736521729
1186330741577277441
1186330719552970753
1186330449951506432
1186330426228596738
1186330258284265475
1186329633291145218
1186329616878854145
1186328896536494080
1186328806795202560
1186328545150287873
1186328119889879045
1186328044992159744
1186328035836022785
1186328004307238913
1186327862724313091
1186327835646054400
1186327238817529857
1186327237374689286
1186327222497374208
1186327164548984832
1186327010647465989
1186326886164652032
1186326836684513280
1186326821211648000
1186326504860520448
1186326502692007936
1186326487701561345
1186326468223275008
1186326440595337216
1186326360517758988
1186326324496875521
1186326302518890496
1186326001380401154
1186325926558212096
1186325825345462274
1186325566988795906
1186325493873889283
1186325066675564545
1186325046404534273
1186324973595570176
1186324798546337793
1186324574939598848
1186324567427432453
1186324195862597637
1186324013074636800
1186323964907442176
1186323856040120321
1186323792118853635
1186323485615767553
1186323305319583744
1186323297589440512
1186323111572131841
1186323057482371074
1186322949034393600
1186322925202345984
1186322923042299905
1186322657391906821
1186322421084839936
1186322344731656192
1186322279019376642
1186322209628925953
1186322064162148359
1186321881248489472
1186321821328723968
1186321707461558273
1186321631158964229
1186321519464665088
1186321172696387585
1186321108347305985
1186320790935015429
1186320701646614531
1186320675243515904
1186320551289217025
1186320450860867585
1186320438386974721
1186320406967394305
1186320232278908928
1186319837435498496
1186319821341974528
1186319350225092609
1186318935370731520
1186318892261675013
1186318487855104000
1186318426501009409
1186318353897574401
1186317971611893761
1186317697589620737
1186317693906894849
1186317485496078337
1186317432895528960
1186317075276541952
1186317011518922755
1186316985879138304
1186316976299360256
1186316870531637248
1186316759823011843
1186316143910412288
1186315335999414272
1186315271776231427
1186314467660967936
1186314388992614400
1186313776351633411
1186313064276201472
1186312607386308608
1186312001770938368
1186311671930744834
1186311602708070400
1186308754167480321
1186306944560173056
1186306642402516994
1186306380556193792
1186306336176386049
1186306334448328705
1186306197907001346
1186306163257806848
1186306057301303296
1186305996454612992
1186305817231921153
1186305713695547396
1186305648935473153
1186305376016306177
1186305267673292800
1186305103214645248
1186305085455949825
1186304940127510529
1186304917461438464
1186304344075001857
1186304225522966530
1186304079917731848
1186303931917438979
1186303742204940288
1186303302440509440
1186302523671568385
1186301831464534018
1186301777488031749
1186301661901398018
1186301466740482049
1186301115568218112
1186301041060352000
1186300925922689032
1186300911494279168
1186300280306130946
1186300132599332867
1186300023518179328
1186299788142284803
1186299735759638531
1186299455391354880
1186299113333252096
1186299024799944710
1186298871783329795
1186298767932362754
1186298733056520192
1186298536507400193
1186298352763392001
1186298293682397189
1186298278205218816
1186298214942568448
1186297869529223170
1186297748196384768
1186297505526337537
1186297443010392064
1186297374362296322
1186297267881422848
1186297233517342721
1186296983033712645
1186296881321824262
1186296859427528704
1186296820286263297
1186296760949301248
1186296575460552707
1186296560407240705
1186296558461034496
1186296460356263936
1186296411958042624
1186296254260744192
1186296185306394624
1186295799837351937
1186295769197887488
1186295479283392513
1186295477509251074
1186295284860669952
1186295146180202496
1186294651067744256
1186294605454761989
1186294483161440256
1186294420934742016
1186294347333025792
1186294088091471873
1186293987981824000
1186293951151693825
1186293694674063360
1186293445964554240
1186293282059554819
1186293226761871361
1186292998444867584
1186292976395472896
1186292903821402114
1186292807931236352
1186292806958100485
1186292754525110274
1186292565018062848
1186292546525265925
1186292316778176513
1186292304333672448
1186292127090774018
1186292000359944192
1186291669584531457
1186291369662406657
1186291355414347783
1186291101319225344
1186290198415581186
1186289899647000578
1186289346204327936
1186289340542050304
1186289120676630529
1186288718325436417
1186288699736236038
1186288691817406464
1186288646342750211
1186288617720815616
1186288422027051008
1186288416012541952
1186288280322613248
1186288180049403904
1186288084981293058
1186288019604590592
1186287710736179203
1186287645086900224
1186287575453097986
1186287539847680003
1186287033100177408
1186286959792132098
1186285737148403713
1186285714935291904
1186285649562865664
1186285391663583237
1186285001626796032
1186284847221760000
1186284680812908544
1186284273986396160
1186284233393917952
1186284157871239168
1186283760435843073
1186283603086512132
1186283332033642496
1186283298802360320
1186283211690856448
1186282748052410369
1186282540497281024
1186282365611470851
1186281861942788102
1186281748893765632
1186281387516743684
1186281387189518336
1186281381749579783
1186281223812997121
1186281075649208320
1186281050047041536
1186280991909957634
1186280988655136769
1186280760296312832
1186280741941977091
1186280721662562304
1186280707343212545
1186280493911855104
1186280052033388546
1186279760814579716
1186279465065824258
1186278995412869127
1186278823622516737
1186278753619587072
1186277892671582209
1186277497689837568
1186277471978770432
1186277147238895618
1186276909895827457
1186276853146931200
1186276565153386496
1186276343513632768
1186276034364215298
1186275986284908544
1186275583677947905
1186275475334799360
1186274374950817793
1186274350950944768
1186274096205746176
1186273325867294721
1186273242517925888
1186272910257905664
1186272846986842113
1186272520355401728
1186272498196865025
1186272250242174978
1186272112492924928
1186272023212908544
1186271961581834240
1186271956393431040
1186271770174734337
1186271748037251073
1186271342674485248
1186270964096602113
1186269913377320963
1186269770938761216
1186269605083222016
1186269329207242752
1186269278837923840
1186268941326475270
1186268638829072386
1186268576514281477
1186268475947397120
1186268284242534402
1186268250839179271
1186268143704006663
1186268104747290624
1186268103723884545
1186267756221652992
1186266952265879553
1186266866106470400
1186266690599956480
1186266535461117952
1186266497863290880
1186266495199907840
1186266463423860737
1186266049630691328
1186265983050108928
1186264680215601154
1186264662393982976
1186264234126118913
1186264088638152704
1186264064005152769
1186263734458703873
1186263711545282560
1186263311177932800
1186263289057173504
1186263236792016897
1186263141849686017
1186261573049950210
1186260531147091974
1186260428126670848
1186260421763837953
1186259181898211329
1186259134179446785
1186258913903161344
1186258762367148033
1186258621723828225
1186258538588442631
1186257914727669767
1186257848847585280
1186257775162097665
1186257616588161025
1186257101598969857
1186257075900272643
1186256912834289664
1186256712908656641
1186256699189071872
1186256589814038530
1186256520083673093
1186256410545414144
1186256210430967808
1186255835753783297
1186255830699655168
1186255808679596033
1186255569230974983
1186255530307784706
1186255508392554497
1186254561960480770
1186254130618290177
1186253973575081984
1186253922966659073
1186253488180912130
1186253327585218561
1186252691099525120
1186252669184335873
1186252520626085888
1186252029607530496
1186251129530867712
1186251095699537922
1186250917647179777
1186250860650618881
1186250784008065024
1186250627464208384
1186250590373974017
1186250255932821507
1186250180263198723
1186249571493666816
1186249195835015168
1186247801535193091
1186247760628146176
1186247407501266946
1186246900640550912
1186246222392094720
1186246058327732224
1186245692731342848
1186245305194422272
1186245207190323201
1186244701764096000
1186244679802802177
1186244633820401664
1186244512559050752
1186243751901061120
1186243734293364736
1186243730002632704
1186243420874067968
1186243373935415296
1186243086025932800
1186241641759117312
1186241492664360960
1186239776900317185
1186238478360731648
1186238227058954240
1186237957805608962
1186237537905455105
1186237398977515520
1186237377003474946
1186237363128811521
1186236770511278080
1186236232659025923
1186235987669803008
1186235673730310145
1186235046316957696
1186234227567800322
1186234179996004354
1186233877607669761
1186233753313648640
1186233710758285314
1186233447293050880
1186233199392935937
1186232929279594496
1186232594486222848
1186232304273969152
1186232189966602241
1186232114523582465
1186232092436451328
1186232072786055168
1186231869668495360
1186231867323944961
1186231184361164800
1186230913635704833
1186229984014295045
1186229458585432065
1186228994028527616
1186312439438159872
1186291695421407232
1186288596543819776
1186280981046673409
1186273806769410056
1186253538860634113
1186200743096786947
1186181175381020673
1186172712013750272
1186116679035772930
1186108969905000451
1186104479617372160
1186103941341306880
1186092290676269057
1186074634350804993
1186071782068871168
1186033439264391168
1186021477616930822
1186013940624609280
1186010220558012416
1186010198382710792
1185966436017152001
1185956576252874752
1185956126891921410
1185956116485890048
1185956093740175362
1185941548908724226
1185940685066854406
1185940608856330243
1185913191567646720
1185903960596443142
1185893644290670593
1185864226004525057
1185730936169582592
1185690516152864768
1185684298839580672
1185680939499823104
1185678035904802818
1185670234092527616
1185665351696179203
1185653096975884295
1185631247026008070
1185620345438572545
1185620323280084994
1185616853705601024
1185567079644237830
1185487531401515008
1185464794570264577
1185459867227541504
1185397843294588928
1185365790784151553
1185336544648925184
1185334097142566913
1185325047235264512
1185322434011906048
1185311678818406400
1185311504507293697
1185308255821750281
1185267946945470464
1185267641184858112
1185263419437568000
1185259155797565441
1185257125490155520
1185252067700625411
1185244008114728960
1185236241773666304
1185236074341306368
1185221136595988482
1185214015150219264
1185209832669925378
1185207935821058048
1185206711608578048
1185206601503956992
1185205743668137986
1185200527874969601
1185200505913520128
1185200017340010500
1185198229652197382
1185197896976785408
1185197206493634560
1185196892642316288
1185193434652520448
1185190360387112960
1185189451842179072
1185187279607914497
1185185776079908864
1185177933037608962
1185176171459289089
1185175826033233922
1185174451329097728
1185173915024396296
1185171379022450690
1185170143221035008
1185169010767343616
1185168738150178818
1185168605987495937
1185167086345162752
1185103374586404864
1185098879823417344
1185088367836434432
1185087684131409921
1185087599641288704
1185075234002653184
1185074200643620866
1185052028818595840
1184980817719758849
1184972477732179968
1184969341877534725
1184967333405773825
1184967325742764032
1184958311088689153
1184927087813189633
1184923361933234179
1184915456794083328
1184901640840568833
1184900465038897153
1184897844978864129
1184889632921735168
1184889257061695488
1184884503371603968
1184883560303513602
1184879027670134784
1184875401367175169
1184864463788355591
1184863175814062080
1184858971305336833
1184858282051211264
1184847250729521153
1184839110869028865
1184832205949997056
1184826100884492294
1184822383758184451
1184821119511080961
1184814004209889283
1184806898362703874
1184770676357586945
1184769963426570240
1184765198370066433
1184764994614972418
1184755696124022784
1184754541251780609
1184749639171481601
1184748380859305985
1184746117780721664
1184738090017009672
1184734845135659008
1184734834717016064
1184734611554930688
1184726739785789442
1184725589170761728
1184718937151266816
1184713572032614401
1184712812532097024
1184706149091643393
1184703719402811392
1184683098350465025
1184675404684115969
1184663812642754560
1184660883894501377
1184656510397419520
1184656290125103104
1184649557189234689
1184649535240454144
1184636124490272768
1184627323577831424
1184614456296230912
1184595460402614275
1184583829304086539
1184583010412322819
1184554607202074624
1184533884282818560
1184525919140093954
1184523091013259265
1184522769264005123
1184512180680613889
1184506074004672513
1184492494769315841
1184487492092739585
1184484097634263045
1184453832736202752
1184453696807149568
1184453674694787075
1184451069323165697
1184436830873227264
1184434661843324929
1184428630723715072
1184425615052738561
1184408604432097280
1184383642530992130
1184382664930942981
1184369438662914049
1184363345995919361
1184350878700060673
1184329460415205376
1184319192834760704
1184319053978054656
1184318698502406144
1184318083378364416
1184318061366644736
1184300590538674177
1184300428844027904
1184300395172188160
1184299179184721920
1184280551038963712
1184261386853068800
1184260962783657984
1184260926922547207
1184243252074934273
1184239651285913601
1184224445843460098
1184209303273533440
1184170939099033601
1184167908211122183
1184167816431226880
1184150115948421120
1184131174047866882
1184123042592624641
1184118532063281153
1184118308762783745
1184113530787770368
1184112270554488833
1184110339316682759
1184105649455669248
1184103785565773824
1184102851565502465
1184100992322801664
1184099980874780674
1184099748963184643
1184097331001675776
1184096462440939520
1184096282819923968
1184095983342366721
1184093368877535237
1184091967560585216
1184089393897885696
1184081591800225792
1184080817863168001
1184080762720673793
1184080037823291392
1184052008640057344
1184050444483481600
1184045845370589184
1184033671470338048
1184033037849378817
1184032365414375424
1184031919241093120
1184031885242093568
1184020812006858753
1184020134186422272
1184019730149134336
1184019729981284352
1184019707206295553
1184015424481923075
1184010102388510721
1184009419379445760
1184009327603896320
1184008287488004097
1184007395183345664
1184007155520815104
1184006048899682304
1184005357896699904
1184004093435613184
1184004071365271552
1184003391006994434
1184003311139262466
1184002415961526272
1184001303388786688
1184001121309937664
1184000964958871552
1184000957862105088
1183998236429819904
1183994309504307200
1183963106189463553
1183955682783059970
1183951608939462656
1183949074581655553
1183905942867501056
1183903393292533760
1183868591265009664
1183841435730239490
1183837607702065152
1183812990459666440
1183803450905321472
1183803428868382721
1183800923363172358
1183788314333192192
1183785833582747648
1183780779157008385
1183778298918248448
1183773906026545152
1183772025795555328
1183772003167277056
1183766997999509505
1183761971612569606
1183760634950967296
1183758014534356993
1183756466492194818
1183754274288877568
1183749023020261376
1183748597948567553
1183746940154060802
1183730672881618944
1183726614481375233
1183725003055026177
1183724431165841408
1183724408554348545
1183699702451073025
1183691474606710784
1183691337893400576
1183689551665082368
1183674535356387334
1183673149969354752
1183640837537878016
1183639125729005568
1183617658450796544
1183580914858762241
1183573156507742208
1183464665424302086
1183459646218092551
1183457511258644480
1183452666116083713
1183452564270014464
1183389837807755264
1183385839071584258
1183382380113027073
1183378346023047168
1183359465699139585
1183328617679458304
1183327162276941824
1183313408839634944
1183310341750611968
1183299025094828032
1183294569229770757
1183294547125768192
1183274733682475009
1183270630491348992
1183267536198086656
1183136512810065920
1183095593452933120
1183065794298744832
1183065772253429760
1183024899201388545
1186572902675517441
1186572876297555968
1186572558147244032
1186572314734936065
1186572206672961537
1186572013848223744
1186570989385080832
1186570740402982912
1186569020197265408
1186568763703005185
1186568636779106304
1186568462539337733
1186568212118474752
1186568041049538560
1186568004483649536
1186567947134947328
1186567913479819264
1186567873986252800
1186567165224222720
1186566947946881024
1186566593825783810
1186566593687543808
1186566571600146433
1186565634399899649
1186565372289400832
1186564110009487360
1186563712271945728
1186562049859452928
1186561780610285569
1186561492809699328
1186561302245924864
1186560340567437317
1186560281226428416
1186560146044063744
1186558497175023617
1186558124381093888
1186556380901203974
1186556334906363905
1186556052789256193
1186555591864586240
1186555315808100354
1186555263332958208
1186554793457635329
1186554708636438528
1186554445041033216
1186554084997906432
1186554062918967297
1186553592012066817
1186553471694061568
1186553274146516992
1186553260854910976
1186552289470877696
1186552267110924290
1186551830874152960
1186551091170828289
1186550736202686465
1186550351140413440
1186550169170518016
1186550067441864704
1186549615442706434
1186549308985876485
1186548994090123264
1186548051831332864
1186547987285250048
1186547613367259137
1186546985865809920
1186546812456439808
1186546790608318465
1186546575197253634
1186546234787598342
1186546031795855366
1186545232508268545
1186544948402950146
1186544702734123008
1186543075801358336
1186542162131013632
1186542072842653696
1186541793338445825
1186541728586719233
1186541692519882752
1186541456246427648
1186541162389295104
1186541121331171329
1186540526822215680
1186539133109506048
1186538121720205313
1186538043689390080
1186537839892336641
1186537800293896192
1186537693913735168
1186537292384608256
1186537067368665093
1186536412767670272
1186534558176382977
1186533627510677504
1186533362929811461
1186532823974514694
1186532483279421443
1186532074737618944
1186531646511534081
1186531288037167104
1186531238028419074
1186530293836144641
1186530180875145218
1186529700581183488
1186529476525604864
1186526593503694848
1186526571554856960
1186524545840308225
1186523584811982848
1186523397293006849
1186522640103673856
1186522337815846913
1186521363944742912
1186521064890875904
1186520723747229697
1186520701689188352
1186519746956660736
1186519412947353600
1186519360413851648
1186519083853987840
1186518243613315072
1186517866218250240
1186517844118294528
1186517638899359744
1186517288050184192
1186517139253092353
1186517115873849344
1186516192258772993
1186515999320956929
1186515912947650562
1186515705522524160
1186515440991965184
1186515101131558912
1186515058563502085
1186515054478401543
1186514814811754496
1186514713544417285
1186514698327465984
1186514582975713280
1186514217073086464
1186513987179106304
1186512491674787841
1186512071854186498
1186511675052052482
1186511402393112576
1186510969519910912
1186510437568790528
1186510075319468033
1186510009435328512
1186509892691124224
1186509870712836096
1186509441450950657
1186508033934925826
1186507472783036416
1186507463664623616
1186507244633935873
1186505964465217536
1186505120839798785
1186504710645174273
1186504518931869697
1186503054218018817
1186502527501533185
1186501276361805824
1186501070459027461
1186500203668561920
1186499211799470083
1186496900985446400
1186495810168446977
1186495471306629125
1186495083073409025
1186494845512081408
1186494582550343680
1186494448399781888
1186494253545017344
1186493848395976704
1186493620230209537
1186493250372157445
1186493231514566656
1186493192641888256
1186492917717684224
1186492886596116480
1186492165062479872
1186491776535805952
1186491204143333381
1186490247774818305
1186489466808086528
1186489268774100992
1186488842729115648
1186488596641058817
1186487874839023617
1186487694177767424
1186487628570546176
1186487520244195329
1186487471346982914
1186487449079316481
1186486907733250051
1186486620230475776
1186485702176825344
1186485243852644352
1186485016085368832
1186484992660180993
1186484984804237312
1186484644964814850
1186484641861160962
1186484422696001536
1186483732267573248
1186482736929890304
1186482725902880768
1186482593627283457
1186481750542868480
1186481459089084417
1186481435391266816
1186481315090239488
1186480594051571712
1186480560757194752
1186480518889689090
1186480511184785408
1186480041217155072
1186480019238985729
1186479030880686081
1186479022227763200
1186478645243797504
1186478510518484993
1186477091245776897
1186476628207161345
1186476215588274176
1186475970334736384
1186475908401696768
1186474797523460096
1186474537053032448
1186474236438667265
1186474184572051456
1186473870410186752
1186473146452328448
1186471957950283777
1186471752836235265
1186471558086184960
1186470927120375808
1186470704050364416
1186470379520442370
1186470156068782085
1186469747245944832
1186469391589892097
1186469180456857600
1186469154179694592
1186468399175602177
1186468308763238400
1186468303872634880
1186468149702676480
1186468022040567809
1186467312683180033
1186467309260431360
1186466627812036609
1186466257517740032
1186466114152194055
1186465718361042955
1186465403406635009
1186464896113926146
1186464610729254912
1186464249201205250
1186464188841054209
1186463755099459586
1186463582348820490
1186463111311745025
1186463110485467136
1186462981183291392
1186462011057721345
1186461732744716289
1186461710800031744
1186461228639686656
1186461162067636224
1186461115762520065
1186460517482799105
1186459918666227712
1186459405249855489
1186459330402381825
1186458987803353088
1186458892198268929
1186458763349364736
1186458623070949378
1186458529164480515
1186457787678842880
1186457143060389889
1186457094972760064
1186457028946006016
1186456901946527746
1186456723621634048
1186456396751085570
1186456300621746176
1186455895988822016
1186455797343100934
1186455370664960000
1186454909463474177
1186453908727586816
1186453474319355909
1186453356874731521
1186453017354223617
1186453006973317120
1186452561416593408
1186451164344147969
1186450879886610432
1186450452516425728
1186449891288944642
1186449745029554176
1186449376228585474
1186448530610765824
1186448482422480896
1186448378223304704
1186448064896221184
1186447499499753472
1186447354024599552
1186447327684370432
1186447325788606464
1186447236407988224
1186447014743216128
1186446115589242880
1186446091346219008
1186445554584346626
1186445041646145537
1186444953091792896
1186444548471513088
1186444508738797568
1186444332343218176
1186444048946606081
1186443545604972544
1186443420396478464
1186443240452571136
1186442696887549953
1186442158137585664
1186441984988323847
1186441598684385280
1186441521802801158
1186440818955083776
1186440722502868992
1186440652717879297
1186440620094775298
1186440413244211202
1186439797407133699
1186439637918797824
1186439447195328512
1186439343252103168
1186439108366917634
1186438300548116481
1186438278377082880
1186438242448613377
1186437997186572288
1186437875430117376
1186436553423245313
1186436052698959872
1186435496853024768
1186435490670694403
1186434872585474049
1186434862380703745
1186434851102216193
1186434777722871810
1186434742813483008
1186434705043927041
1186434566145429505
1186434046739566592
1186433956268466176
1186433744044879872
1186433674604175364
1186433583801651202
1186433474829389825
1186433474665811968
1186433244666970113
1186432883742953474
1186432739467288577
1186432600988160001
1186432484491309059
1186431889084686336
1186431867131547648
1186431622670770176
1186430988173361152
1186430886516051968
1186430374848663552
1186430275477110785
1186430149648097280
1186429470502215680
1186428956527882241
1186428956385468416
1186428887728832518
1186428845584506880
1186428783546568704
1186428547243466752
1186428388422180864
1186427849328254976
1186427595543449600
1186427567684882436
1186427512215265280
1186427233562451968
1186426956402888704
1186426539078045696
1186426437995245568
1186426304981274625
1186426282017468416
1186425705887916033
1186425639634636806
1186425604108886016
1186425269059497989
1186425017862705152
1186424650793832448
1186424570288496640
1186424402528870402
1186424207460241411
1186424128019918848
1186424044867862528
1186423962122772482
1186423940165591041
1186423758598344704
1186422215442681858
1186421988807589889
1186421510719856640
1186421239658758144
1186421188236587010
1186420829434851328
1186420610542592000
1186420370649169920
1186419609294950400
1186418644181487616
1186418605635846144
1186418553655828480
1186418202613436416
1186418160741867521
1186417909800849409
1186573207156998144
1186570976429072384
1186567975198961665
1186564703411146753
1186561676511825927
1186561097546911744
1186560911286272000
1186557733723500544
1186556347455811584
1186553014376636416
1186552888220438528
1186544375137878016
1186537123865866242
1186537101963268096
1186530531854315520
1186528875339272193
1186520054470459393
1186501378807599105
1186501356800139265
1186449577563451392
1186445714324279296
1186444220426412037
1186390208457138178
1186382702477332480
1186380059214565378
1186379125277245442
1186373156803698688
1186312439438159872
1186291695421407232
1186288596543819776
1186280981046673409
1186273806769410056
1186253538860634113
1186200743096786947
1186181175381020673
1186172712013750272
1186116679035772930
1186108969905000451
1186104479617372160
1186103941341306880
1186092290676269057
1186074634350804993
1186071782068871168
1186033439264391168
1186021477616930822
1186013940624609280
1186010220558012416
1186010198382710792
1185966436017152001
1185956576252874752
1185956126891921410
1185956116485890048
1185956093740175362
1185941548908724226
1185940685066854406
1185940608856330243
1185913191567646720
1185903960596443142
1185893644290670593
1185864226004525057
1185730936169582592
1185690516152864768
1185684298839580672
1185680939499823104
1185678035904802818
1185670234092527616
1185665351696179203
1185653096975884295
1185631247026008070
1185620345438572545
1185620323280084994
1185616853705601024
1185567079644237830
1185487531401515008
1185464794570264577
1185459867227541504
1185397843294588928
1185365790784151553
1185336544648925184
1185334097142566913
1185325047235264512
1185322434011906048
1185311678818406400
1185311504507293697
1185308255821750281
1185267946945470464
1185267641184858112
1185263419437568000
1185259155797565441
1185257125490155520
1185252067700625411
1185244008114728960
1185236241773666304
1185236074341306368
1185221136595988482
1185214015150219264
1185209832669925378
1185207935821058048
1185206711608578048
1185206601503956992
1185205743668137986
1185200527874969601
1185200505913520128
1185200017340010500
1185198229652197382
1185197896976785408
1185197206493634560
1185196892642316288
1185193434652520448
1185190360387112960
1185189451842179072
1185187279607914497
1185185776079908864
1185177933037608962
1185176171459289089
1185175826033233922
1185174451329097728
1185173915024396296
1185171379022450690
1185170143221035008
1185169010767343616
1185168738150178818
1185168605987495937
1185167086345162752
1185103374586404864
1185098879823417344
1185088367836434432
1185087684131409921
1185087599641288704
1185075234002653184
1185074200643620866
1185052028818595840
1184980817719758849
1184972477732179968
1184969341877534725
1184967333405773825
1184967325742764032
1184958311088689153
1184927087813189633
1184923361933234179
1184915456794083328
1184901640840568833
1184900465038897153
1184897844978864129
1184889632921735168
1184889257061695488
1184884503371603968
1184883560303513602
1184879027670134784
1184875401367175169
1184864463788355591
1184863175814062080
1184858971305336833
1184858282051211264
1184847250729521153
1184839110869028865
1184832205949997056
1184826100884492294
1184822383758184451
1184821119511080961
1184814004209889283
1184806898362703874
1184770676357586945
1184769963426570240
1184765198370066433
1184764994614972418
1184755696124022784
1184754541251780609
1184749639171481601
1184748380859305985
1184746117780721664
1184738090017009672
1184734845135659008
1184734834717016064
1184734611554930688
1184726739785789442
1184725589170761728
1184718937151266816
1184713572032614401
1184712812532097024
1184706149091643393
1184703719402811392
1184683098350465025
1184675404684115969
1184663812642754560
1184660883894501377
1184656510397419520
1184656290125103104
1184649557189234689
1184649535240454144
1184636124490272768
1184627323577831424
1184614456296230912
1184595460402614275
1184583829304086539
1184583010412322819
1184554607202074624
1184533884282818560
1184525919140093954
1184523091013259265
1184522769264005123
1184512180680613889
1184506074004672513
1184492494769315841
1184487492092739585
1184484097634263045
1184453832736202752
1184453696807149568
1184453674694787075
1184451069323165697
1184436830873227264
1184434661843324929
1184428630723715072
1184425615052738561
1184408604432097280
1184383642530992130
1184382664930942981
1184369438662914049
1184363345995919361
1184350878700060673
1184329460415205376
1184319192834760704
1184319053978054656
1184318698502406144
1184318083378364416
1184318061366644736
1184300590538674177
1184300428844027904
1184300395172188160
1184299179184721920
1184280551038963712
1184261386853068800
1184260962783657984
1184260926922547207
1184243252074934273
1184239651285913601
1184224445843460098
1184209303273533440
1184170939099033601
1184167908211122183
1184167816431226880
1184150115948421120
1184131174047866882
1184123042592624641
1184118532063281153
1184118308762783745
1184113530787770368
1184112270554488833
1184110339316682759
1184105649455669248
1184103785565773824
1184102851565502465
1184100992322801664
1184099980874780674
1184099748963184643
1184097331001675776
1184096462440939520
1184096282819923968
1184095983342366721
1184093368877535237
1184091967560585216
1184089393897885696
1184081591800225792
1184080817863168001
1184080762720673793
1184080037823291392
1184052008640057344
1184050444483481600
1184045845370589184
1184033671470338048
1184033037849378817
1184032365414375424
1184031919241093120
1184031885242093568
1184020812006858753
1184020134186422272
1184019730149134336
1184019729981284352
1184019707206295553
1184015424481923075
1184010102388510721
1184009419379445760
1184009327603896320
1184008287488004097
1184007395183345664
1184007155520815104
1184006048899682304
1184005357896699904
1184004093435613184
1184004071365271552
1184003391006994434
1184003311139262466
1184002415961526272
1184001303388786688
1184001121309937664
1184000964958871552
1184000957862105088
1183998236429819904
1183994309504307200
1183963106189463553
1183955682783059970
1183951608939462656
1183949074581655553
1183905942867501056
1183903393292533760
1183868591265009664
1183841435730239490
1183837607702065152
1183812990459666440
1183803450905321472
1183803428868382721
1183800923363172358
1183788314333192192
1183785833582747648
1183780779157008385
1183778298918248448
1183773906026545152
1183772025795555328
1183772003167277056
1183766997999509505
1183761971612569606
1183760634950967296
1183758014534356993
1183756466492194818
1183754274288877568
1183749023020261376
1183748597948567553
1183746940154060802
1183730672881618944
1183726614481375233
1183725003055026177
1183724431165841408
1183724408554348545
1183699702451073025
1183691474606710784
1183691337893400576
1183689551665082368
1183674535356387334
1183673149969354752
1183640837537878016
1183639125729005568
1183617658450796544
1183580914858762241
1183573156507742208
1183464665424302086
1183459646218092551
1183457511258644480
1183452666116083713
1183452564270014464
1183389837807755264
1183385839071584258
1183382380113027073
1183378346023047168
1183359465699139585
1183328617679458304
1183327162276941824
1183313408839634944
1183310341750611968
1183299025094828032
1183274733682475009
1183267536198086656
1186677722212454401
1186677512216158210
1186677074620305409
1186677063434027008
1186677016088793089
1186676990612520960
1186676865504862208
1186676835930783745
1186676477389164544
1186676213680463872
1186676093346033668
1186675921299722240
1186675881521172480
1186675875099467777
1186675844833525762
1186675516817973249
1186675444801667072
1186674299081560066
1186674124065853440
1186674072090009601
1186674049046532097
1186674038791458816
1186673880343236609
1186673822768029696
1186673536208900096
1186672879552860160
1186672593203585026
1186672561725366275
1186672383735877633
1186672214722015232
1186671994118574085
1186671017978150923
1186670999049293825
1186670990211846145
1186670938496090112
1186670769306263553
1186670741086969858
1186670588552798209
1186670418645733376
1186670373384937472
1186670201514921985
1186670057163763713
1186669488923643905
1186669178729783297
1186668848138850305
1186668847836880900
1186668846138085376
1186668824977956869
1186668105214451714
1186667298658181121
1186667242190245890
1186666817059770368
1186666759899746304
1186666737921675265
1186666532107145217
1186666496057065473
1186666402536665090
1186666211184119808
1186665997299802114
1186665975627866113
1186665575692591106
1186665339838447617
1186665315972857857
1186665293843533824
1186664844893786113
1186664337773125635
1186664129702105089
1186663583888936960
1186663524417888257
1186663350924644352
1186663006702391297
1186662475636400129
1186662146823938048
1186661875611848704
1186661640428818432
1186661439110602753
1186661246390681601
1186660905364406273
1186660362868940800
1186660188092272640
1186660007322046464
1186659985390030848
1186659985205452802
1186659775880269825
1186659753054949376
1186659452407205888
1186659004950417410
1186658736682754048
1186658567564062723
1186658285589614594
1186658281378516992
1186658152474796032
1186657329934163968
1186657174749102080
1186656794552213504
1186656692844597252
1186656341844205568
1186656183375056899
1186655783926292480
1186655552685785088
1186655154961080322
1186654757382950912
1186654592433569792
1186653811894575105
1186653511611813888
1186653454627954688
1186653037089230848
1186652733195063298
1186652677343711232
1186652346824171522
1186652134059716614
1186651466485944321
1186651162231169025
1186651037559603200
1186650971218165761
1186650780213960710
1186650670029590528
1186650633627226119
1186650164972457986
1186649751997034498
1186649733626023936
1186649547168043008
1186648728536571904
1186648506259427329
1186648203569041408
1186647858973478915
1186647752282910726
1186647724348858368
1186647648088051712
1186647298257903616
1186647235590840327
1186647200253775873
1186646905360703488
1186646841250766852
1186646297689899009
1186645848043773953
1186645695190708225
1186645669353873411
1186645376411033602
1186645300548636672
1186645237965434881
1186645168738451464
1186644973036490760
1186644670316777473
1186644576804769793
1186644181441302532
1186643905321799682
1186643773146763266
1186643706511802369
1186643697712148486
1186643498910605313
1186643470364139522
1186643372837965825
1186643299458781184
1186643274766917632
1186643099256119296
1186642246726238209
1186642162848587776
1186642015179722752
1186641513364819969
1186641225354485763
1186641125081341954
1186640750814978048
1186640392067923968
1186640337176891394
1186639769700388866
1186638843677687814
1186638590257840130
1186638488776531968
1186638411504979969
1186638157233573893
1186637795944812545
1186637417618595847
1186637371883868161
1186637206053707776
1186637162311229442
1186637040928079874
1186636883536814080
1186636854138982400
1186636831410049025
1186636783326507008
1186636627617169408
1186636577277169664
1186636537477435395
1186636498684141568
1186636478983606272
1186636336209547264
1186636209742848000
1186635948920049665
1186635714047422466
1186635297641111552
1186635001506328579
1186634935081287681
1186634682856890368
1186633961960857601
1186633765029851136
1186633759950544896
1186633224501563392
1186632935027417088
1186632610753048576
1186632584316387330
1186632554935394304
1186632337381085186
1186632325670551554
1186632215469256705
1186632111178031104
1186631306173652999
1186631149474471936
1186630936982708224
1186630846675066880
1186630824613044226
1186629803916627968
1186629637373222915
1186628985771429888
1186628903906865152
1186628830905208833
1186628720255217664
1186628719361830912
1186628363382874112
1186627937950470146
1186627379231363072
1186627354690539520
1186627160267771904
1186627059457646592
1186625150386659328
1186624158073020416
1186624086669217792
1186623377584189440
1186623038399365120
1186622861965959169
1186622798506024960
1186622704092364800
1186622001391243265
1186621738995503104
1186620808707395584
1186620608731332608
1186620570353451008
1186619774865944576
1186619344505233410
1186619095229317121
1186618743255908352
1186618675840901120
1186617446829920258
1186617008495960065
1186616631889448965
1186616220583378944
1186615839581229056
1186615817086963720
1186615748065746944
1186615721255677952
1186615558160240646
1186615229943291906
1186614996844855297
1186614584104357889
1186614524369100805
1186613673806221312
1186613559930904576
1186613537873055745
1186613429420908545
1186613352547659777
1186613258205237250
1186613215255564290
1186612945381482496
1186612693454741505
1186611426254819329
1186610512127320066
1186610389511000065
1186610183646187520
1186609791382310913
1186609542420930560
1186609018225201152
1186608751849156608
1186608652481978370
1186608335342178305
1186608274805854208
1186608153133232129
1186606912739172352
1186606899162157057
1186606405631053824
1186606324802555905
1186605862502256640
1186605848837152775
1186605783192080384
1186605566392705024
1186605450890010624
1186605406199660544
1186605376717905922
1186603591668260864
1186603534059483136
1186603045917990913
1186602115713716224
1186601769406734339
1186601346553798660
1186601293776863232
1186601276534079489
1186601133931929600
1186599955168927744
1186599920913895430
1186599800407560193
1186599665279623168
1186599630550663168
1186599388539473921
1186599112763940865
1186599089359572993
1186599081076051969
1186598833536540672
1186598773818048512
1186598757586165760
1186598734093635585
1186598647464632323
1186598376491700225
1186598283931729922
1186598206911569920
1186598113924001792
1186597197963333634
1186596575373598721
1186596011512389633
1186595599971471361
1186595054426701824
1186677099668615170
1186676110534303748
1186675591111761921
1186671736055447553
1186669823167778818
1186666583059505153
1186663783047008258
1186660494284906496
1186656668593119237
1186655888012140544
1186654820079415297
1186654797988007939
1186643199353339904
1186628640391467008
1186625890328961025
1186625569842176003
1186619591390310402
1186616441665024008
1186616006527070208
1186615712200175629
1186614490651082752
1186609058175840256
1186601917872513025
1186587293970239488
1186573207156998144
1186570976429072384
1186567975198961665
1186564703411146753
1186561676511825927
1186561097546911744
1186560911286272000
1186557733723500544
1186556347455811584
1186553014376636416
1186552888220438528
1186544375137878016
1186537123865866242
1186537101963268096
1186530531854315520
1186528875339272193
1186520054470459393
1186501378807599105
1186501356800139265
1186449577563451392
1186445714324279296
1186444220426412037
1186390208457138178
1186382702477332480
1186380059214565378
1186379125277245442
1186373156803698688
1186312439438159872
1186291695421407232
1186288596543819776
1186280981046673409
1186273806769410056
1186253538860634113
1186200743096786947
1186181175381020673
1186172712013750272
1186116679035772930
1186108969905000451
1186104479617372160
1186103941341306880
1186092290676269057
1186074634350804993
1186071782068871168
1186033439264391168
1186021477616930822
1186013940624609280
1186010220558012416
1186010198382710792
1185966436017152001
1185956576252874752
1185956126891921410
1185956116485890048
1185956093740175362
1185941548908724226
1185940685066854406
1185940608856330243
1185913191567646720
1185903960596443142
1185893644290670593
1185864226004525057
1185730936169582592
1185684298839580672
1185680939499823104
1185678035904802818
1185670234092527616
1185665351696179203
1185653096975884295
1185631247026008070
1185620345438572545
1185620323280084994
1185616853705601024
1185567079644237830
1185487531401515008
1185464794570264577
1185459867227541504
1185397843294588928
1185365790784151553
1185336544648925184
1185334097142566913
1185325047235264512
1185322434011906048
1185311678818406400
1185311504507293697
1185308255821750281
1185267946945470464
1185267641184858112
1185263419437568000
1185259155797565441
1185257125490155520
1185252067700625411
1185244008114728960
1185236241773666304
1185236074341306368
1185221136595988482
1185214015150219264
1185209832669925378
1185207935821058048
1185206711608578048
1185206601503956992
1185205743668137986
1185200527874969601
1185200505913520128
1185200017340010500
1185198229652197382
1185197896976785408
1185197206493634560
1185196892642316288
1185193434652520448
1185190360387112960
1185189451842179072
1185187279607914497
1185185776079908864
1185177933037608962
1185176171459289089
1185175826033233922
1185174451329097728
1185173915024396296
1185171379022450690
1185170143221035008
1185169010767343616
1185168738150178818
1185168605987495937
1185167086345162752
1185103374586404864
1185098879823417344
1185088367836434432
1185087684131409921
1185087599641288704
1185075234002653184
1185074200643620866
1185052028818595840
1184980817719758849
1184972477732179968
1184969341877534725
1184967333405773825
1184967325742764032
1184958311088689153
1184927087813189633
1184923361933234179
1184915456794083328
1184901640840568833
1184900465038897153
1184897844978864129
1184889632921735168
1184889257061695488
1184884503371603968
1184883560303513602
1184879027670134784
1184875401367175169
1184864463788355591
1184863175814062080
1184858971305336833
1184858282051211264
1184847250729521153
1184839110869028865
1184832205949997056
1184826100884492294
1184822383758184451
1184821119511080961
1184814004209889283
1184806898362703874
1184770676357586945
1184769963426570240
1184765198370066433
1184764994614972418
1184755696124022784
1184754541251780609
1184749639171481601
1184748380859305985
1184746117780721664
1184738090017009672
1184734845135659008
1184734834717016064
1184734611554930688
1184726739785789442
1184725589170761728
1184718937151266816
1184713572032614401
1184712812532097024
1184706149091643393
1184703719402811392
1184683098350465025
1184675404684115969
1184663812642754560
1184660883894501377
1184656510397419520
1184656290125103104
1184649557189234689
1184649535240454144
1184636124490272768
1184627323577831424
1184614456296230912
1184595460402614275
1184583829304086539
1184583010412322819
1184554607202074624
1184533884282818560
1184525919140093954
1184523091013259265
1184522769264005123
1184512180680613889
1184506074004672513
1184492494769315841
1184487492092739585
1184484097634263045
1184453832736202752
1184453696807149568
1184453674694787075
1184451069323165697
1184436830873227264
1184434661843324929
1184428630723715072
1184425615052738561
1184408604432097280
1184383642530992130
1184382664930942981
1184369438662914049
1184363345995919361
1184350878700060673
1184329460415205376
1184319192834760704
1184319053978054656
1184318698502406144
1184318083378364416
1184318061366644736
1184300590538674177
1184300428844027904
1184300395172188160
1184299179184721920
1184280551038963712
1184261386853068800
1184260962783657984
1184260926922547207
1184243252074934273
1184239651285913601
1184224445843460098
1184209303273533440
1184170939099033601
1184167908211122183
1184167816431226880
1184150115948421120
1184131174047866882
1184123042592624641
1184118532063281153
1184118308762783745
1184113530787770368
1184112270554488833
1184110339316682759
1184105649455669248
1184103785565773824
1184102851565502465
1184100992322801664
1184099980874780674
1184099748963184643
1184097331001675776
1184096462440939520
1184096282819923968
1184095983342366721
1184093368877535237
1184091967560585216
1184089393897885696
1184081591800225792
1184080817863168001
1184080762720673793
1184080037823291392
1184052008640057344
1184050444483481600
1184045845370589184
1184033671470338048
1184033037849378817
1184032365414375424
1184031919241093120
1184031885242093568
1184020812006858753
1184020134186422272
1184019730149134336
1184019729981284352
1184019707206295553
1184015424481923075
1184010102388510721
1184009419379445760
1184009327603896320
1184008287488004097
1184007395183345664
1184007155520815104
1184006048899682304
1184005357896699904
1184004093435613184
1184004071365271552
1184003391006994434
1184003311139262466
1184002415961526272
1184001303388786688
1184001121309937664
1184000964958871552
1184000957862105088
1183998236429819904
1183994309504307200
1183963106189463553
1183955682783059970
1183951608939462656
1183949074581655553
1183905942867501056
1183903393292533760
1183868591265009664
1183841435730239490
1183837607702065152
1183812990459666440
1183803450905321472
1183803428868382721
1183800923363172358
1183788314333192192
1183785833582747648
1183780779157008385
1183778298918248448
1183773906026545152
1183772025795555328
1183772003167277056
1183766997999509505
1183761971612569606
1183760634950967296
1183758014534356993
1183756466492194818
1183754274288877568
1183749023020261376
1183748597948567553
1183746940154060802
1183730672881618944
1183726614481375233
1183725003055026177
1183724431165841408
1183724408554348545
1183699702451073025
1183691474606710784
1183691337893400576
1183689551665082368
1183674535356387334
1183673149969354752
1183640837537878016
1183639125729005568
1183617658450796544
1183580914858762241
1183573156507742208
1183464665424302086
1183459646218092551
1183457511258644480
1183452666116083713
1183452564270014464
1183385839071584258
1183359465699139585
1186919134371532800
1186919050221412352
1186919050217246725
1186919037650886656
1186918856524271616
1186918452822499328
1186918070939467776
1186917842244866048
1186916936745140226
1186916921465286657
1186916853626658816
1186916831027761152
1186916286091145216
1186915667691237377
1186915160083943424
1186914665487634432
1186914367779950593
1186914039974244352
1186912547569426432
1186912387401703424
1186912292035678208
1186911906294108160
1186911884089233408
1186911232239865856
1186910902789931008
1186910343974535168
1186909153660489733
1186908761392324608
1186907865287741440
1186907830491799553
1186907675201867778
1186907344363577344
1186907321835966465
1186906841441288192
1186906723304558592
1186906676429053952
1186904437312372738
1186904115013656576
1186903203155238913
1186903151389089803
1186902073041752064
1186901674029305856
1186901584271142913
1186901356533161984
1186901113921949696
1186900506595266565
1186900428576849920
1186900389683253248
1186900315578220544
1186900260905291778
1186900127866339328
1186900060996603904
1186900060686049280
1186898945227841536
1186895353380892674
1186895103652225024
1186893931142897665
1186892706506854400
1186892583815045120
1186892100329267201
1186891776960974850
1186890518267076608
1186890495735324672
1186887686868459521
1186886960499101696
1186886850650132480
1186886437142052864
1186885901906956288
1186884924093190144
1186884834184122368
1186882123308756992
1186881164834942976
1186880474364465152
1186880261100728321
1186878991124164608
1186878411853070338
1186877853985472514
1186877632790618114
1186877573114089472
1186877429526224896
1186876336415002624
1186875894154940416
1186875747295584256
1186875611828101122
1186875432802627584
1186875116761833472
1186875001334566912
1186874900444786690
1186874558537584640
1186872135681224709
1186871037981364226
1186870973447847936
1186869798174691328
1186867888780533760
1186867057784057861
1186866056880541697
1186865501156319232
1186864225794183170
1186863566604984320
1186863225981136897
1186863181257465856
1186862762519072768
1186862566439567365
1186862173433323521
1186861291576578048
1186860572178075648
1186860550149541888
1186860382498897921
1186859743870148608
1186859048668286976
1186858111212146688
1186857865786449921
1186857808882364416
1186857748308344833
1186857617731342338
1186857413279924225
1186856972882206720
1186856534078296065
1186856511919644673
1186855133394558976
1186853965679472641
1186853158162784261
1186853143650410496
1186853120174776320
1186853114957238273
1186853110729314306
1186852401896132610
1186850933445144577
1186850225131929601
1186849205949730817
1186848839921094656
1186848230413344768
1186847743521648641
1186847663540637696
1186847467880538117
1186847417267707904
1186847274581626880
1186847219845976064
1186847160626794496
1186846960118046720
1186845249177559040
1186845203010904064
1186844839314444288
1186844483616309250
1186844394785136640
1186843941959806976
1186843450047696896
1186843165619314688
1186842774752104448
1186842235964416002
1186841847701753856
1186841813937807362
1186841274713665536
1186839702785142785
1186839629598789632
1186839145718505472
1186838643178115073
1186838510084481024
1186838167133085696
1186837988594143232
1186837557193170944
1186837485046906880
1186837352519471104
1186836799836037120
1186836545204035584
1186836421983604736
1186836282967822336
1186835899998441472
1186834581196021761
1186834561746915328
1186834108917407744
1186833914142154754
1186832543531835399
1186832521616592902
1186831270254391296
1186830988942266371
1186830986815950848
1186830781005664256
1186830758901682176
1186830383003963392
1186830375835729920
1186830222877954048
1186830198580400128
1186830067902627840
1186829859068223488
1186828809049231362
1186828103928209408
1186826182634815489
1186825508530593793
1186825298874114049
1186825276887568384
1186825058326630401
1186825035354382336
1186822716550270976
1186822608240676864
1186822600779010048
1186822578830266369
1186820830027829248
1186820797752659968
1186820696284024832
1186820205277777920
1186820066316374016
1186819612207394816
1186819589478334465
1186819047461150720
1186818724239761408
1186818692434280448
1186818372526379013
1186818303848783872
1186818062479220738
1186817702121197568
1186817664414633984
1186817582692745223
1186817575994310656
1186817559867228160
1186817272020639745
1186817029107572737
1186816751901822977
1186816482136616960
1186816334535020545
1186816117098057728
1186815388857839621
1186815062209679360
1186815014717534208
1186814956924067840
1186814889467138049
1186814573703323649
1186814099717525509
1186814027634221061
1186813973259309056
1186813906993471495
1186813768698945536
1186813738072064002
1186813574838132743
1186813560891949056
1186813518240272384
1186813502066790400
1186813336949686272
1186813299612180481
1186813198986407936
1186813006786621440
1186812469169160192
1186812405201784832
1186812335878373376
1186812045250969601
1186811728362786816
1186811504055603200
1186811214573293570
1186811138895429634
1186811018716110848
1186810988991000576
1186810823093772289
1186810337330257920
1186809965157089281
1186809819946196996
1186809798005837824
1186809463883345920
1186809443792687106
1186809370123784193
1186809007400464384
1186808975662010368
1186808733654929408
1186808247459536896
1186807601704718337
1186807594049892353
1186807410960355328
1186807340332388352
1186806846423740416
1186806366368698368
1186805726091497472
1186805665915789315
1186805454740971520
1186805050481528832
1186804874907770880
1186804871909007368
1186804689175826433
1186804305237434369
1186803778579812352
1186802839873568768
1186802817048043520
1186802689457434626
1186802600211079170
1186801326166069255
1186801143898398725
1186800318283243520
1186797547664367616
1186797546422833157
1186797487408893952
1186797453980229632
1186797019261628418
1186796959430053889
1186796434508505095
1186796352237461505
1186796065074360321
1186796057646292992
1186794639124135937
1186794081252532225
1186793779916873729
1186793315389149184
1186792744892751874
1186792545046581248
1186792289529683969
1186792267543121920
1186792141873467394
1186792119773454336
1186791986038300672
1186791478070304776
1186791400555155456
1186791389461278720
1186790283305816065
1186790123066650626
1186790049024638976
1186789588636880897
1186789304904798208
1186789235501613056
1186789162558476288
1186788304601190400
1186788122236837888
1186787648402145282
1186787300845314048
1186787039045398528
1186786997047705600
1186786991666544640
1186786987878912000
1186786857436229633
1186786674409267200
1186786454258630658
1186785922890813442
1186785900027498496
1186785596229832704
1186785593038114818
1186785326422843393
1186785319049412608
1186785075964370952
1186785046193008640
1186784959626743808
1186784811987456000
1186784202345205761
1186784185719107584
1186784165833953286
1186783521471258625
1186783051763703808
1186782778219565057
1186782736712794112
1186782392461053952
1186782207370813440
1186781462755889153
1186781067598028802
1186781023662673921
1186780081793822720
1186779401062477825
1186779370205204480
1186915185673621505
1186902840427585536
1186902341473185793
1186902328240197633
1186900260376993793
1186894561639063553
1186883421118881792
1186877819999010817
1186824436613373953
1186819304278261760
1186815702759608321
1186815680768659462
1186773269602586625
1186765996809433088
1186765957253009410
1186765935203569667
1186758781826408448
1186752282592808961
1186740164175028225
1186733611246075904
1186733180562264064
1186730427148578816
1186727548723650563
1186726508209098753
1186726039394902018
1186725253785014273
1186720890945449988
1186718950337462272
1186718237708509184
1186714121221353474
1186710910896869377
1186706432021925888
1186706284868964352
1186704754283569152
1186695802388963328
1186692558430396419
1186691912188735489
1186691703455043586
1186685030401282049
1186677099668615170
1186676110534303748
1186675591111761921
1186671736055447553
1186669823167778818
1186666583059505153
1186663783047008258
1186660494284906496
1186656668593119237
1186655888012140544
1186654820079415297
1186654797988007939
1186643199353339904
1186628640391467008
1186625890328961025
1186625569842176003
1186619591390310402
1186616441665024008
1186616006527070208
1186615712200175629
1186614490651082752
1186609058175840256
1186601917872513025
1186587293970239488
1186573207156998144
1186570976429072384
1186567975198961665
1186564703411146753
1186561676511825927
1186561097546911744
1186560911286272000
1186557733723500544
1186556347455811584
1186553014376636416
1186552888220438528
1186544375137878016
1186537123865866242
1186537101963268096
1186530531854315520
1186528875339272193
1186520054470459393
1186501378807599105
1186501356800139265
1186449577563451392
1186445714324279296
1186444220426412037
1186390208457138178
1186382702477332480
1186380059214565378
1186379125277245442
1186373156803698688
1186312439438159872
1186291695421407232
1186288596543819776
1186280981046673409
1186273806769410056
1186253538860634113
1186200743096786947
1186181175381020673
1186172712013750272
1186116679035772930
1186108969905000451
1186104479617372160
1186103941341306880
1186092290676269057
1186074634350804993
1186071782068871168
1186033439264391168
1186021477616930822
1186013940624609280
1186010220558012416
1186010198382710792
1185966436017152001
1185956576252874752
1185956126891921410
1185956116485890048
1185956093740175362
1185941548908724226
1185940685066854406
1185913191567646720
1185903960596443142
1185864226004525057
1185730936169582592
1185684298839580672
1185678035904802818
1185653096975884295
1185616853705601024
1185567079644237830
1185487531401515008
1185464794570264577
1185459867227541504
1185397843294588928
1185365790784151553
1185336544648925184
1185334097142566913
1185325047235264512
1185322434011906048
1185311678818406400
1185311504507293697
1185308255821750281
1185267946945470464
1185267641184858112
1185263419437568000
1185259155797565441
1185257125490155520
1185252067700625411
1185244008114728960
1185236241773666304
1185236074341306368
1185221136595988482
1185214015150219264
1185209832669925378
1185207935821058048
1185206711608578048
1185206601503956992
1185205743668137986
1185200527874969601
1185200505913520128
1185200017340010500
1185198229652197382
1185197896976785408
1185197206493634560
1185196892642316288
1185193434652520448
1185190360387112960
1185189451842179072
1185187279607914497
1185185776079908864
1185177933037608962
1185176171459289089
1185175826033233922
1185174451329097728
1185173915024396296
1185171379022450690
1185170143221035008
1185169010767343616
1185168738150178818
1185168605987495937
1185167086345162752
1185103374586404864
1185098879823417344
1185088367836434432
1185087684131409921
1185087599641288704
1185075234002653184
1185074200643620866
1185052028818595840
1184980817719758849
1184972477732179968
1184969341877534725
1184967333405773825
1184967325742764032
1184958311088689153
1184927087813189633
1184923361933234179
1184915456794083328
1184901640840568833
1184900465038897153
1184897844978864129
1184889632921735168
1184889257061695488
1184884503371603968
1184883560303513602
1184879027670134784
1184875401367175169
1184864463788355591
1184863175814062080
1184858971305336833
1184858282051211264
1184847250729521153
1184839110869028865
1184832205949997056
1184826100884492294
1184822383758184451
1184821119511080961
1184814004209889283
1184806898362703874
1184770676357586945
1184769963426570240
1184765198370066433
1184764994614972418
1184755696124022784
1184754541251780609
1184749639171481601
1184748380859305985
1184746117780721664
1184738090017009672
1184734845135659008
1184734834717016064
1184734611554930688
1184726739785789442
1184725589170761728
1184718937151266816
1184713572032614401
1184712812532097024
1184706149091643393
1184703719402811392
1184683098350465025
1184675404684115969
1184663812642754560
1184660883894501377
1184656510397419520
1184656290125103104
1184649557189234689
1184649535240454144
1184636124490272768
1184627323577831424
1184614456296230912
1184595460402614275
1184583829304086539
1184583010412322819
1184554607202074624
1184533884282818560
1184525919140093954
1184523091013259265
1184522769264005123
1184512180680613889
1184506074004672513
1184492494769315841
1184487492092739585
1184484097634263045
1184453832736202752
1184453696807149568
1184453674694787075
1184451069323165697
1184436830873227264
1184434661843324929
1184428630723715072
1184425615052738561
1184408604432097280
1184383642530992130
1184382664930942981
1184369438662914049
1184363345995919361
1184350878700060673
1184329460415205376
1184319192834760704
1184319053978054656
1184318698502406144
1184318083378364416
1184318061366644736
1184300590538674177
1184300428844027904
1184300395172188160
1184299179184721920
1184280551038963712
1184261386853068800
1184260962783657984
1184260926922547207
1184243252074934273
1184239651285913601
1184224445843460098
1184209303273533440
1184170939099033601
1184167908211122183
1184167816431226880
1184150115948421120
1184131174047866882
1184123042592624641
1184118532063281153
1184118308762783745
1184113530787770368
1184112270554488833
1184110339316682759
1184105649455669248
1184103785565773824
1184102851565502465
1184100992322801664
1184099980874780674
1184099748963184643
1184097331001675776
1184096462440939520
1184096282819923968
1184095983342366721
1184093368877535237
1184091967560585216
1184089393897885696
1184081591800225792
1184080817863168001
1184080762720673793
1184080037823291392
1184052008640057344
1184050444483481600
1184045845370589184
1184033671470338048
1184033037849378817
1184032365414375424
1184031919241093120
1184031885242093568
1184020812006858753
1184020134186422272
1184019730149134336
1184019729981284352
1184019707206295553
1184015424481923075
1184010102388510721
1184009419379445760
1184009327603896320
1184008287488004097
1184007395183345664
1184007155520815104
1184006048899682304
1184005357896699904
1184004093435613184
1184004071365271552
1184003391006994434
1184003311139262466
1184002415961526272
1184001303388786688
1184001121309937664
1184000964958871552
1184000957862105088
1183998236429819904
1183994309504307200
1183963106189463553
1183955682783059970
1183951608939462656
1183949074581655553
1183905942867501056
1183903393292533760
1183868591265009664
1183841435730239490
1183837607702065152
1183812990459666440
1183803450905321472
1183803428868382721
1183800923363172358
1183788314333192192
1183785833582747648
1183780779157008385
1183778298918248448
1183773906026545152
1183772025795555328
1183772003167277056
1183766997999509505
1183761971612569606
1183760634950967296
1183758014534356993
1183756466492194818
1183754274288877568
1183749023020261376
1183748597948567553
1183746940154060802
1183730672881618944
1183726614481375233
1183725003055026177
1183724431165841408
1183724408554348545
1183699702451073025
1183691474606710784
1183689551665082368
1183674535356387334
1183639125729005568
1182142619926720513
1182128294944223232
1182121707437297664
1182106915423342592
1181713147570335750
1181712899682684930
1179501443092488193
1182307486931603456
1182302440168648705
1182294400816340993
1181713147570335750
1181712899682684930
1179501443092488193
1182703781676498945
1182702640368640000
1182699981376905219
1182699291590004737
1182691850060210176
1182690839576895488
1182679420311605248
1182676003912650754
1182675278012833793
1182673766872014848
1182664645070508033
1182661662412890112
1182658166804209664
1182649680364265474
1182648714923347968
1182668917317292034
1181713147570335750
1181712899682684930
1179501443092488193
1182703781676498945
1182702640368640000
1182699981376905219
1182699291590004737
1182691850060210176
1182690839576895488
1182679420311605248
1182676003912650754
1182675278012833793
1182673766872014848
1182664645070508033
1182661662412890112
1182658166804209664
1182668917317292034
1181713147570335750
1181712899682684930
1179501443092488193
1183763326414647297
1183763304289918976
1183762574447271936
1183759401167011840
1183750336609214469
1183704511996682240
1183701505729277952
1183699325945298944
1182668917317292034
1181713147570335750
1181712899682684930
1184394776625451014
1184394752952807424
1184394180040314880
1184390340297416704
1184389430288814080
1184343613511069696
1182668917317292034
1181713147570335750
1181712899682684930
1184480939457634305
1184480373255868416
1184480295896137728
1184468609562746880
1184466170969296897
1184465170841718785
1184459656204378112
1184458442976702465
1184422726678790144
1184421493612175361
1184414105500864512
1184413024494460928
1184412304814686208
1184411912701956096
1184404850576101378
1184404828694421504
1184399055868366848
1184394776625451014
1184394752952807424
1184394180040314880
1184390340297416704
1184389430288814080
1182668917317292034
1181713147570335750
1181712899682684930
1184516212123930624
1184514372024053762
1184514182085038081
1184514169732657152
1184513556160634880
1184513368025116674
1184480939457634305
1184480373255868416
1184480295896137728
1184468609562746880
1184466170969296897
1184465170841718785
1184459656204378112
1184458442976702465
1182668917317292034
1181713147570335750
1181712899682684930
1184849877060050947
1184833626543923200
1184831543736492032
1184825184496148480
1184810624120999937
1184803399503667200
1184799841093914625
1184792698789781504
1184792676874555393
1184788310847348738
1184787310837227520
1184786951553110021
1184785593626218496
1184783877052780544
1184783289149771776
1184782669843972096
1184782622322581504
1184782037326000129
1184782015280959488
1184781782589292544
1184781676205035521
1184768385017614336
1184766885264547841
1184766543323959296
1184765930829746176
1182668917317292034
1181713147570335750
1181712899682684930
1186293667893579776
1186279775599579136
1186266305806123008
1186264850277851142
1186260173368770561
1186258491863977985
1186257608555913216
1186257123732348928
1186229122290331648
1184882687414341632
1186455235595853824
1186447764361793538
1186431178120814592
1186424252842631170
1186423492096462848
1186421575333109760
1186419729390395392
1186455235595853824
1186419729390395392
1186403803462942720
1186383809769402370
1186383370789511174
1184882687414341632
1186645207971971074
1186645188762046464
1186640904423129093
1186640663540129793
1186634388123062278
1186634352475566081
1186633585752788993
1186633385931874305
1186632157822935040
1186631716791869440
1186629372561809408
1186628602789531648
1186627912805617666
1186625782296113152
1186615937115537408
1186613237854416897
1186601467140030464
1186601271848923141
1186631716791869440
1186627912805617666
1186455235595853824
1186419729390395392
1186403803462942720
1186383809769402370
1186383370789511174
1184882687414341632
1186900831326658560
1186898050440151040
1186892009967116288
1186855512773541888
1186819818764165121
1186815983026987008
1186811569407221760
1186786063953485825
1186631716791869440
1186627912805617666
1186455235595853824
1186419729390395392
1186403803462942720
1186383809769402370
1186383370789511174
1184882687414341632
